# Supplementary material for: A comprehensive review of in planta stable transformation strategies
Source: Plant Methods. 2024 May 31;20:79. doi: 10.1186/s13007-024-01200-8 (PMC11140912; doi:10.1186/s13007-024-01200-8)
Supplement: Supplementary file 1 — Supplementary Material 1: Table S1. Compendium of in planta transformation strategies [file 13007_2024_1200_MOESM1_ESM.xlsx]

## Sheet: Table S1
Family	Genus	Species	Common name	Organ	Technique	Notes	References
Simaroubaceae	Ailanthus sp.	Ailanthus altissima	Tree of heaven, chinese sumac	Adventitious meristems	Cut-dip-budding	Cut-dip-budding. The article does not specify if the generated plants are chimeric or not. Would be suitable for a large range of perennial species.	Cao, X. et al. (2023) Cut–dip–budding delivery system enables genetic modifications in plants without tissue culture. Innov. 4, 100345
Araliaceae	Aralia sp.	Aralia elata	Japanese angelica tree, chinese angelica-tree	Adventitious meristems	Cut-dip-budding	Cut-dip-budding. The article does not specify if the generated plants are chimeric or not. Would be suitable for a large range of perennial species.	Cao, X. et al. (2023) Cut–dip–budding delivery system enables genetic modifications in plants without tissue culture. Innov. 4, 100345
Lamiaceae	Clerodendrum sp.	Clerodendrum chinense	Glory Bower	Adventitious meristems	Cut-dip-budding	Cut-dip-budding. The article does not specify if the generated plants are chimeric or not. Would be suitable for a large range of perennial species.	Cao, X. et al. (2023) Cut–dip–budding delivery system enables genetic modifications in plants without tissue culture. Innov. 4, 100345
Fabaceae	Coronilla sp.	Coronilla varia	Crownvetch	Adventitious meristems	Cut-dip-budding	Cut-dip-budding. The article does not specify if the generated plants are chimeric or not. Would be suitable for a large range of perennial species.	Cao, X. et al. (2023) Cut–dip–budding delivery system enables genetic modifications in plants without tissue culture. Innov. 4, 100345
Convolvulaceae	Ipomoea sp.	Ipomoea batatas	Sweet potato	Adventitious meristems	Cut-dip-budding	Cut-dip-budding. The article does not specify if the generated plants are chimeric or not. Would be suitable for a large range of perennial species.	Cao, X. et al. (2023) Cut–dip–budding delivery system enables genetic modifications in plants without tissue culture. Innov. 4, 100345
Asteraceae	Taraxacum sp.	Taraxacum kok-saghyz	Rubber dandelion	Adventitious meristems	Cut-dip-budding	Cut-dip-budding. The article does not specify if the generated plants are chimeric or not. Would be suitable for a large range of perennial species.	Cao, X. et al. (2023) Cut–dip–budding delivery system enables genetic modifications in plants without tissue culture. Innov. 4, 100345
Plantaginaceae	Antirrhinum sp.	Antirrhinum majus	Snapdragon	Adventitious meristems	Direct delivery	Use of exogenous morphogenic regulators for de novo induction of meristems. This research article demonstrates that the exogenous morphogenic regulator PLETHORA (PLT5) could be an effective approach for in planta transformation through de novo induction of meristems.	Lian, Z. et al. (2022) Application of developmental regulators to improve in planta or in vitro transformation in plants. Plant Biotechnol. J. 20, 1622–1635
Rosaceae	Malus sp.	Malus pumila	Common apple	Adventitious meristems	Direct delivery	Use of exogenous morphogenic regulators for de novo induction of meristems. Thesis. Preliminary experiments. No evidence of a gene knockout.	Spicer, R.L. (2023) Investigating Novel De Novo Meristem Induction through a Direct Delivery Gene Editing Technique in Greenhouse Grown Apple and Grape. University of Minnesota
Solanaceae	Nicotiana sp.	Nicotiana benthamiana	Tobacco, benth	Adventitious meristems	Direct delivery	Use of exogenous morphogenic regulators for de novo induction of meristems. In the research article, two protocols are presented: Fast-TrACC (in vitro) and Direct Delivery (in vivo). The Direct Delivery method is not named this way in the paper as this name will be given in subsequent papers.	Maher, M.F. et al. (2020) Plant gene editing through de novo induction of meristems. Nat. Biotechnol. 38, 84–89
Solanaceae	Nicotiana sp.	Nicotiana benthamiana	Tobacco, benth	Adventitious meristems	Direct delivery	Full protocols for the Fast-TrACC (in vitro) and Direct Delivery (in vivo) strategies Use of exogenous morphogenic regulators for de novo induction of meristems.	Cody, J.P. et al. (2023) Direct delivery and fast-treated Agrobacterium co-culture (Fast-TrACC) plant transformation methods for Nicotiana benthamiana. Nat. Protoc. 18, 81–107
Solanaceae	Solanum sp.	Solanum lycopersicum	Common tomato	Adventitious meristems	Direct delivery	Use of exogenous morphogenic regulators for de novo induction of meristems. This research article demonstrates that PLETHORA (PLT5) could be an effective approach for in planta transformation through de novo induction of meristems.	Lian, Z. et al. (2022) Application of developmental regulators to improve in planta or in vitro transformation in plants. Plant Biotechnol. J. 20, 1622–1635
Vitaceae	Vitis sp.	Vitis vinifera	European wine grape	Adventitious meristems	Direct delivery	Use of exogenous morphogenic regulators for de novo induction of meristems. Thesis. Preliminary experiments. No evidence of a gene knockout.	Spicer, R.L. (2023) Investigating Novel De Novo Meristem Induction through a Direct Delivery Gene Editing Technique in Greenhouse Grown Apple and Grape. University of Minnesota
Crassulaceae	Kalanchoe sp.	Kalanchoe pinnata	Cathedral bells, air plant	Adventitious meristems	Propagule transformation	In this research article, the average transformation rates were demonstrated to be high: (i) 77% for pin-pricking and (ii) 84% for vacuum-infiltration.	Jung, Y. et al. (2009) Production off recombinant single chain antibodies (scFv) in vegetatively reproductive Kalanchoe pinnata by in planta transformation. Plant Cell Rep. 28, 1593–1602
Marchantiaceae	Marchantia sp.	Marchantia polymorphya	Umbrella liverwort	Adventitious meristems	Propagule transformation	Overall, the protocol aims at immersing the explants (thalli or mature gemmae) in resuspended Agrobacterium, inoculating them on soil, and screen by spraying them with a solution of kanamycin. In this protocol, non-chimeric transformants were obtained rapidly through four cycles of gemmae reproduction	Xu, N. et al. (2023) A non-tissue culture dependent genetic transformation of Marchantia polymorphya L. (Pre-print). ResearchSquare DOI: https://doi.org/10.21203/rs.3.rs-2556225/v1
Musaceae	Musa sp.	Musa sp.	Banana	Adventitious meristems	Propagule transformation	Use banana suckers. In this article, about 54% of the plants exhibited uniform blue coloration using a GUS assay which suggests that the shoots have been generated from a single cell. In counterpart, 36% of the plants showed mosaic appearance and were considered chimeric. On 225 transformed plants, 82 exhibited GUS expression.	Ramasamy, S. et al. (2011) Agrobacterium-mediated In planta Transformation of Hill Banana for Developing Resistance against Banana Bunchy Top Virus. Madras Agric. J. 98, 374–378
Cactaceae	Notocactus sp.	Notocactus scopa	Silver ball cactus	Adventitious meristems	Propagule transformation	Overall, transformation efficiencies of 67-100% were obtained with pin-pricking combined with vacuum- infiltration (20–30 mmHg for 15 min).	Seol, E. et al. (2008) In planta transformation of Notocactus scopa cv. Soonjung by Agrobacterium tumefaciens. Plant Cell Rep. 27, 1197–1206
Poaceae	Saccharum sp.	Saccharum spp.	Sugarcane	Adventitious meristems	Propagule transformation	Use sugarcane setts (nodal cuttings). In this research article, several variables were tested : (i) cultivar; (ii) Agrobacterium strain; (iii) acetosyringone concentration; (iv) duration of sonication; (v) vacuum-infiltration pressure; and (vi) vacuum- duration. The optimal transformation efficiency (29.6 %) was obtained with the following conditions: 6 min sonication, 2 min vacuum--infiltration …	Mayavan, S. et al. (2015) Agrobacterium-mediated in planta genetic transformation of sugarcane setts. Plant Cell Rep. 34, 1835–1848
Fabaceae	Glycine sp.	Glycine max	Soybean	Adventitious meristems	Direct regeneration of the shoot apical meristem under in vitro conditions	Overall, it was estimated that a transformation efficiency of 23.1% was obtained with optimal growing conditions. The largest number of shoots that were regenerated was 23.9 shoots per plant on average using optimal conditions.	Zhang, F. et al. (2014) Efficient soybean regeneration and Agrobacterium-mediated transformation using a whole cotyledonary node as an explant. Biotechnol. Appl. Biochem. 61, 620–625
Fabaceae	Cajanus sp.	Cajanus cajan	Pigeon pea	Adventitious meristems	Plumular meristem strategy	Plumular meristem method. The transformation efficiency reported in this article was 72%. A short in vitro period is required at the beginning of the transformation procedure, but plants are moved to in vivo conditions shortly after.	Ganguly, S. et al. (2018) Development of transgenic pigeonpea using high throughput plumular meristem transformation method. Plant Cell. Tissue Organ Cult. 135, 73–83
Fabaceae	Cajanus sp.	Cajanus cajan	Pigeon pea	Adventitious meristems	Plumular meristem strategy	Plumular meristem method. Detailed protocol associated with Ganguly, S. et al. (2018). A short in vitro period is required at the beginning of the transformation procedure, but plants are moved to in vivo conditions shortly after.	Ganguly, S. et al. (2020) Embryonic explant and plumular meristem transformation methods for development of transgenic pigeon pea. In Methods in Molecular Biology 2107, pp. 317–333, Springer
Fabaceae	Cicer sp.	Cicer arietinum	Chickpea	Adventitious meristems	Plumular meristem strategy	Plumular meristem method. Primary transformation reached 60% and PCR amplification of the T1 seedlings reached 44%. A short in vitro period is required at the beginning of the transformation procedure, but plants are moved to in vivo conditions shortly after.	Ganguly, S. et al. (2020) Plumular meristem transformation system for chickpea: an efficient method to overcome recalcitrant tissue culture responses. Plant Cell. Tissue Organ Cult. 142, 493–504
Fabaceae	Cicer sp.	Cicer arietinum	Chickpea	Adventitious meristems	Plumular meristem strategy	Plumular meristem method. Primary transformation reached 53% based on PCR amplification.	Shriti, S. et al. (2023) Overexpression of CaMYB78 transcription factor enhances resistance response in chickpea against Fusarium oxysporum and negatively regulates anthocyanin biosynthetic pathway. Protoplasma 260, 589–605
Convolvulaceae	Ipomoea sp.	Ipomoea batatas	Sweet potato	Adventitious meristems	Regenerative Activity-dependent in Planta Injection Delivery	Regenerative Activity-dependent in Planta Injection Delivery (RAPID). According to the article, the plants do not exhibit chimeric phenotypes.	Mei, G. et al. (2023) A simple and efficient in planta transformation method based on the active regeneration capacity of plants. bioRxiv DOI: 10.1101/2023.01.02.522521
Convolvulaceae	Ipomoea sp.	Ipomoea pes-caprae	Railroad vine	Adventitious meristems	Regenerative Activity-dependent in Planta Injection Delivery	Regenerative Activity-dependent in Planta Injection Delivery (RAPID). According to the article, the plants do not exhibit chimeric phenotypes.	Mei, G. et al. (2023) A simple and efficient in planta transformation method based on the active regeneration capacity of plants. bioRxiv DOI: 10.1101/2023.01.02.522521
Solanaceae	Solanum sp.	Solanum tuberosum	Potato	Adventitious meristems	Regenerative Activity-dependent in Planta Injection Delivery	Regenerative Activity-dependent in Planta Injection Delivery (RAPID). According to the article, the plants do not exhibit chimeric phenotypes.	Mei, G. et al. (2023) A simple and efficient in planta transformation method based on the active regeneration capacity of plants. bioRxiv DOI: 10.1101/2023.01.02.522521
Fabaceae	Arachis sp.	Arachis hypogaea	Peanut, groundnut	Adventitious meristems	Shoot apical meristem removal	In Mandarin. Generates chimeric plants that need to be further selected and/or segregated to obtain non-chimeric lines.	Qiong Zhai Xiaohua Liang, Chuchun Zeng, Bo Hu, Ling Li, Xiaoyun Li, R.C. et al. (2022) Establishment and Application of a Rapid Genetic Transformation Method for Peanut. Chinese Bull. Bot. 57, 327–339
Theaceae	Camellia sp.	Camellia sinensis	Tea plant	Adventitious meristems	Shoot apical meristem removal	In Mandarin.	ZHOU, C. et al. (2022) Establishment of an Efficient in planta Transformation Method for Camellia sinensis. Biotechnol. Bull. 38, 263
Sapindaceae	Dimocarpus sp.	Dimocarpus longan	Longan	Adventitious meristems	Shoot apical meristem removal	In Mandarin.	Chen, Y.K. et al. (2020) Establishment of a rapid transgenic method on longan seedling. Chin J Appl Env. Biol 26, 1540–1545
Sapindaceae	Dimocarpus sp.	Dimocarpus longan	Longan	Adventitious meristems	Shoot apical meristem removal	Patent for longan transformation using Shoot apical meristem removal and Callus-based regeneration.	Yukun, C. et al. (2016) Rapid transgenic method for longan (Patent CN 105505991 A)
Fabaceae	Glycine sp.	Glycine max	Soybean	Adventitious meristems	Shoot apical meristem removal	In Mandarin. Transformation rate of 4.96%.	Xia, L. et al. (2014) Establishment of in Planta Transformation of Soybean. Bot. Res. 3, 195–199
Fabaceae	Glycine sp.	Glycine max	Soybean	Adventitious meristems	Shoot apical meristem removal	Simple protocol based on Li et al. (2012). Transformation efficiency is not specified in this article.	Hu, S.B. et al. (2016) Cloning PIP genes in drought-tolerant vetiver grass and responses of transgenic VzPIP2;1 soybean plants to water stress. Biol. Plant. 60, 655–666
Fabaceae	Glycine sp.	Glycine max	Soybean	Adventitious meristems	Shoot apical meristem removal	In Mandarin.	Li, Y. et al. (2012) A new soybean transformation method based on adventitious shoots induction. Soybean Sci 31, 163–166
Fabaceae	Glycine sp.	Glycine max	Soybean	Adventitious meristems	Shoot apical meristem removal	This article combines a discussion, a research article, and a review article about in vivo transformation.	Mangena, P. (2019) A simplified in-planta genetic transformation in soybean. Res. J. Biotechnol. 14, 117–125
Fabaceae	Glycine sp.	Glycine max	Soybean	Adventitious meristems	Shoot apical meristem removal	In Mandarin.	Lijuan, Q. and Key, M. (2012) A Simple Soybean in Planta Transformation Method. Soybean Sci. 31, 346–357
Fabaceae	Medicago sp.	Medicago sativa	Alfalfa, lucerne	Adventitious meristems	Shoot apical meristem removal	Shoot transformed under in vitro conditions only, but similar to the plumular meristem method. Use sterile sand through vortexing to increase Agrobacterium infection. About 7% of treated seedlings produced progenies segregating for the T-DNA.	Weeks, J.T. et al. (2008) Development of an in planta method for transformation of alfalfa (Medicago sativa). Transgenic Res. 17, 587–597
Passifloraceae	Passiflora sp.	Passiflora edulis	Passionfruit	Adventitious meristems	Shoot apical meristem removal	Overall, a regeneration efficiency of 86% and a transformation efficiency of 29% were achieved with the protocol developed in this article. The main pathway of regeneration was with the indirect pathway (callus), but it has been observed that direct organogenesis was also ongoing in some plants.	Rizwan, H.M. et al. (2021) Establishment of a novel and efficient agrobacterium-mediated in planta transformation system for passion fruit (Passiflora edulis). Plants 10, 2459
Solanaceae	Lycopersicon sp.	Lycopersicon spp.	Multiple Lycopersicon species	Adventitious meristems	Shoot apical meristem removal (without transformation)	No transformation. High regeneration efficiency for a large number of Lypersicon efficiency. Can be used to regenerate tomatoes.	Steinitz, B. et al. (2006) A simple plant regeneration-ability assay in a range of Lycopersicon species. Plant Cell. Tissue Organ Cult. 84, 269–278
Solanaceae	Lycopersicon sp.	Lycopersicon spp.	Multiple Lycopersicon species	Adventitious meristems	Shoot apical meristem removal (without transformation)	Account of in vivo regeneration from tomatoes.	Collette, A.T. and Gillette, N.J. (1955) A Histological Study of Regeneration in the Epicotyl of Tomato. Am. Midl. Nat. 54, 52–60
Fabaceae	Cicer sp.	Cicer arietinum	Chickpea	Gamete (ovule)	Floral bud injection	Floral bud injection technique. Transformation efficiencies up to 70% depending on the cultivar and conditions.	Shahid, S. et al. (2016) Development of a simple and efficient protocol for chickpea (Cicer arietinum L.) transformation by floral injection method. Int. J. Biosci. 8, 50–59
Salicaceae	Populus sp.	Populus nigra	Black poplar	Gamete (ovule)	Floral bud injection	Summary of research only. Floral bud injection technique.	Cosic, M. et al. (2017) Development of an innovative in planta transformation method in poplar. in IUFRO Tree Biotech 2017, pp. 1–2
Solanaceae	Solanum sp.	Solanum lycopersicum	Common tomato	Gamete (ovule)	Floral bud injection	Floral dip and agrobacterium ''injection'' into the floral buds. Transformation efficiencies of 0.25–0.50%. Floral dip often leads to sterility in this article.	Sharada, M.S. et al. (2017) Generation of genetically stable transformants by Agrobacterium using tomato floral buds. Plant Cell. Tissue Organ Cult. 129, 299–312
Solanaceae	Solanum sp.	Solanum lycopersicum	Common tomato	Gamete (ovule)	Floral bud painting	Floral bud painting. Generated 10 positive plants out of 1,599 progenies based on kanamycin resistance and PCR amplification of the NPTII gene.	Honda, C. et al. (2021) A simple method for in planta tomato transformation by inoculating floral buds with a sticky agrobacterium tumefaciens suspension. Plant Biotechnol. 38, 153–156
Poaceae	Zea sp.	Zea mays	Corn, maize	Gamete (ovule)	Floral bud painting	Floral pistil rubbing / Floral bud painting. The transformation efficiencies that were reported ranged from 3.8% to 12.8%. Insertion of the pIG121Hm-Cs plasmid was confirmed via PCR analysis using specific primers of NPTII and HPTII genes.	Listanto, E. and Riyanti, E.I. (2016) Agrobacterium tumefaciens -mediated in-planta transformation of Indonesian maize using pIG121Hm-Cs plasmid containing npt II AND hpt genes. Indones. J. Agric. Sci. 17, 49–56
Brassicaceae	Arabidopsis sp.	Arabidopsis thaliana	Arabidopsis, thale cress, mouse-ear cress	Gamete (ovule)	Floral bud spray	Floral bud spray.	Chung, M.H. et al. (2000) Floral spray transformation can efficiently generate Arabidopsis transgenic plants. Transgenic Res. 9, 471–476
Asteraceae	Helianthus sp.	Helianthus annuus	Sunflower	Gamete (ovule)	Floral bud spray	Floral bud spray / Floral bud application. In this protocol, Agrobacterium cell suspension is applied to the style of tubular flowers and pollination is then carried out using pollen from the same plant. Uses Silwet L77.	Tishchenko, O.M. et al. (2014) Agrobacterium-mediated transformation of sunflower (Helianthus annuus L.) in vitro and in planta using Lba4404 strain harboring binary vector pBi2E with dsRNA-suppressor of proline dehydrogenase gene. Cytol. Genet. 48, 218–226
Poaceae	Triticum sp.	Triticum aestivum	Common wheat	Gamete (ovule)	Floral bud spray	Floral bud spray. Spraying of clipped florets at the pre-anthesis stage.	Singh, P. and Kumar, K. (2022) Agrobacterium-mediated In-planta transformation of bread wheat (Triticum aestivum L.). J. Plant Biochem. Biotechnol. 31, 206–212
Amaranthaceae	Amaranthus sp.	Amaranthus caudatus	Love-lies-bleeding, pendant amaranth	Gamete (ovule)	Floral dip	Transformation efficiencies between 0.1-0.6% (bar-positive plants). The protocol is similar to Clough and Bent (1998).	Yaroshko, O.M. et al. (2020) PCR analyses of first generation plants of Amaranthus caudatus L. after “floral-dip” genetic transformation. Fiziol Rast Genet 52, 128–139
Amaranthaceae	Amaranthus sp.	Amaranthus caudatus	Love-lies-bleeding, pendant amaranth	Gamete (ovule)	Floral dip	Positive results were obtained for four cultivars with results ranging from 0.06% to 0.3%	Yaroshko, O. et al. (2019) “Floral-dip” transformation of Amaranthus caudatus L. and hybrids A. caudatus × A. paniculatus L. Biologija 64, 321–330
Brassicaceae	Arabidopsis sp.	Arabidopsis kamchatica	Kamchatka rockcress	Gamete (ovule)	Floral dip	Protocol similar to Arabidopsis thaliana Clough and Bent (1998). Rates of transformation are rather low, between 0.08% and 0.16%.	Yew, C.L. et al. (2018) Agrobacterium-mediated floral dip transformation of the model polyploid species Arabidopsis kamchatica. J. Plant Res. 131, 349–358
Brassicaceae	Arabidopsis sp.	Arabidopsis lasiocarpa	Lasiocarpa rockcress	Gamete (ovule)	Floral dip	Similar to Clough and Bent (1998), but with different sucrose and surfactant concentrations. Vacuum- infiltration has been tested and generates slightly higher rates of transformation.	Tague, B.W. (2001) Germ-line transformation of Arabidopsis lasiocarpa. Transgenic Res. 10, 259–267
Brassicaceae	Arabidopsis sp.	Arabidopsis thaliana	Arabidopsis, thale cress, mouse-ear cress	Gamete (ovule)	Floral dip	Simplified version. The most commonly used in planta protocol. Protocol is a simple dip in an Agrobacterium solution containing Silwet L77 and sucrose.	Clough, S.J. and Bent, A.F. (1998) Floral dip: A simplified method for Agrobacterium-mediated transformation of Arabidopsis thaliana. Plant J. 16, 735–743
Brassicaceae	Arabidopsis sp.	Arabidopsis thaliana	Arabidopsis, thale cress, mouse-ear cress	Gamete (ovule)	Floral dip	Tested very low Agrobacterium concentration and observed that OD 600=0.002 is efficient at generating transformants.	Wang, Y. et al. (2020) High transformation efficiency in Arabidopsis using extremely low Agrobacterium inoculum. F1000Research 9, 356
Brassicaceae	Arabidopsis sp.	Arabidopsis thaliana	Arabidopsis, thale cress, mouse-ear cress	Gamete (ovule)	Floral dip	This method enables researchers to reduce the amount of inoculum used for the experiment using bacteria grown on plates.	Logemann, E. et al. (2006) An improved method for preparing Agrobacterium cells that simplifies the Arabidopsis transformation protocol. Plant Methods 2, 1–5
Brassicaceae	Arabidopsis sp.	Arabidopsis thaliana	Arabidopsis, thale cress, mouse-ear cress	Gamete (ovule)	Floral dip	Tested four types of inoculums to generate the highest rates of transformation. Replaced Silwet L77 with Twin-20.	Das, P. and Joshi, N.C. (2011) Minor modifications in obtainable Arabidopsis floral dip method enhances transformation efficiency and production of homozygous transgenic lines harboring a single copy of transgene. Adv. Biosci. Biotechnol. 02, 59–67
Brassicaceae	Arabidopsis sp.	Arabidopsis thaliana	Arabidopsis, thale cress, mouse-ear cress	Gamete (ovule)	Floral dip	Drought stress and cutting of untransformed buds to obtain higher transformation rates.	Ali, I. et al. (2022) Simplified floral dip transformation method of Arabidopsis thaliana. J. Microbiol. Methods 197, 106492
Asteraceae	Artemisia sp.	Artemisia annua	Sweet sagewort	Gamete (ovule)	Floral dip	High transformation efficiency (26.9%).	Qamar, F. et al. (2022) Germline transformation of Artemisia annuaL. plant via in planta transformation technology “Floral dip.” Biotechnol. Reports 36, e00761
Brassicaceae	Brassica sp.	Brassica carinata	Ethiopian mustard	Gamete (ovule)	Floral dip	Similar to Clough and Bent (1998). The transformation efficiency for B. carinata is 1.49%.	Verma, S.S. et al. (2008) A simplified floral dip method for transformation of Brassica napus and B. carinata. J. Plant Biochem. Biotechnol. 17, 197–200
Brassicaceae	Brassica sp.	Brassica juncea	Indian mustard	Gamete (ovule)	Floral dip	Floral dip and vacuum--infiltration methods have been tested in this article. Transformation efficiencies are 1.5E-3 for floral dip and 8.5E-3 for vacuum- infiltration.	Naeem, I. et al. (2016) Optimization of an efficient non-tissue culture transformation method for Brassica juncea. Pakistan J. Bot. 48, 319–324
Brassicaceae	Brassica sp.	Brassica juncea	Indian mustard	Gamete (ovule)	Floral dip	Floral bud spray. The reported transformation efficiency for this protocol is up to 30%.	Aminedi, R. et al. (2019) High efficiency in planta transformation of Indian mustard (Brassica juncea) based on spraying of floral buds. Plant Cell. Tissue Organ Cult. 138, 229–237
Brassicaceae	Brassica sp.	Brassica napus	Canola, rapeseed	Gamete (ovule)	Floral dip	Similar to Clough and Bent (1998). Transformation efficiency for B. napus is 1.86%.	Verma, S.S. et al. (2008) A simplified floral dip method for transformation of Brassica napus and B. carinata. J. Plant Biochem. Biotechnol. 17, 197–200
Brassicaceae	Brassica sp.	Brassica napus	Canola, rapeseed	Gamete (ovule)	Floral dip	Screening is performed by soaking seeds in a solution containing antibiotics for 24-36 hours. Transformation rates are about 2-3% according to the authors, but the data are not shown.	Li Juan et al. (2010) A Rapid and Simple Method for Brassica Napus Floral-Dip Transformation and Selection of Transgenic Plantlets. Int. J. Biol. 2, 127
Brassicaceae	Brassica sp.	Brassica napus	Canola, rapeseed	Gamete (ovule)	Floral dip	Transformation efficiency up to 1.09% when using a 0.05% (v/v) Silwet L77 concentration.	Shaohong, F.U. et al. (2005) Transformation of Brassica napus with the method of floral-dip. In Biotechnology: Genomics and Its Applications, pp. 45–49
Brassicaceae	Brassica sp.	Brassica napus	Canola, rapeseed	Gamete (ovule)	Floral dip	No positive mutants expressing the transgene, only false positives.	Rajab, H. et al. (2019) Genetic transformation of tobacco serine acetyltransferase 4 (NtSAT4) gene in Brassica napus L. Sarhad J Agric 35, 1224–1233
Brassicaceae	Brassica sp.	Brassica napus	Canola, rapeseed	Gamete (ovule)	Floral dip	Similar to Clough and Bent (1998). Transformation efficiencies between 0.1-0.6%.	Young-Seok, J. et al. (2003) Development of a method for in planta transformation in Brassica napus L. in 11th International Rapeseed Congress, BP3, 23, pp. 148–151
Brassicaceae	Brassica sp.	Brassica rapa	Field mustard	Gamete (ovule)	Floral dip	Floral dip and vacuum--infiltration methods. Rates of transformation of about 0.1%.	Hu, D. et al. (2019) Agrobacterium-mediated vacuum infiltration and floral dip transformation of rapid-cycling Brassica rapa. BMC Plant Biol. 19, 1–9
Brassicaceae	Camelina sp.	Camelina sativa	False flax	Gamete (ovule)	Floral dip	Similar to Clough and Bent (1998). Transformation efficiencies are up to 0.8%.	Liu, X. et al. (2012) Transformation of the oilseed crop Camelina sativa by Agrobacterium-mediated floral dip and simple large-scale screening of transformants. Vitr. Cell. Dev. Biol. - Plant 48, 462–468
Brassicaceae	Capsella sp.	Capsella bursa-pastoris	Shepherd's-purse	Gamete (ovule)	Floral dip	A protocol similar to Clough and Bent (1998). In this protocol, primary bolts are not clipped before inoculation. Transformation efficiencies between 0.02-0.04% depending on the composition of the infiltration medium.	Bartholmes, C. et al. (2008) Germline transformation of Shepherd’s purse (Capsella bursa-pastoris) by the “floral dip” method as a tool for evolutionary and developmental biology. Gene 409, 11–19
Brassicaceae	Capsella sp.	Capsella grandiflora	Grand shepherd's-purse	Gamete (ovule)	Floral dip	Similar to Clough and Bent (1998). Transformation efficiencies range from 0.17-0.52%.	Dew-Budd, K. et al. (2019) Agrobacterium-mediated floral-dip transformation of the obligate outcrosser Capsella grandiflora. bioRxiv at <https://doi.org/10.1101/757328>
Brassicaceae	Capsella sp.	Capsella rubella	Pink shepherd's-purse	Gamete (ovule)	Floral dip	The paper does not provide extensive information on the transformation procedure. As such, it seems like the method is the same as Clough and Bent (1998).	Takeuchi, H. and Higashiyama, T. (2016) Tip-localized receptors control pollen tube growth and LURE sensing in Arabidopsis. Nature 531, 245–248
Brassicaceae	Cardamine sp.	Cardamine hirsuta	Hairy bittercress	Gamete (ovule)	Floral dip	Positive lines were selected with kanamycin.	Chen, X.J. et al. (2015) Ectopic expression of the PttKN1 gene in Cardamine hirsuta mediated via the floral dip method. Phyton-International J. Exp. Bot. 84, 368–374
Amaranthaceae	Chenopodium sp.	Chenopodium rubrum	Red goosefoot	Gamete (ovule)	Floral dip	Failed to transform using a modified version of the C. rubrum method.	Drabešová, J. et al. (2016) The evolution of the FT/TFL1 genes in amaranthaceae and their expression patterns in the course of vegetative growth and flowering in chenopodium rubrum. G3 Genes, Genomes, Genet. 6, 3065–3076
Amaranthaceae	Chenopodium sp.	Chenopodium rubrum	Red goosefoot	Gamete (ovule)	Floral dip	Not a reliable method according to Drabešová (2016).	Veit, J. et al. (2006) Floral dip transformation of Chenopodium rubrum. Floric. Ornam. plant Biotechnol.
Asteraceae	Cosmos sp.	Cosmos sulphureus	Sulfur cosmos, yellow cosmos	Gamete (ovule)	Floral dip	Transformation efficiencies can be high (e.g. 12.78%) depending on the conditions. Optimal conditions are: 5% sucrose and 0.1% Silwet L77 for 30 seconds.	Purwantoro, A. et al. (2023) Efficient floral dip transformation method using Agrobacterium tumefaciens on Cosmos sulphureus Cav. Saudi J. Biol. Sci. 30, 103702
Gentianaceae	Eustoma sp.	Eustoma grandiflorum	Prairie gentian, bluebell gentian	Gamete (ovule)	Floral dip	Transformation efficiencies range from 0.2 to 2.9%. In this article, the method was successfully used to transform three cultivars.	Fang, F. et al. (2018) Successful floral-dipping transformation of post-anthesis lisianthus (Eustoma grandiflorum) flowers. Plant J. 96, 869–879
Malvaceae	Gossypium sp.	Gossypium hirsutum	Upland cotton	Gamete (ovule)	Floral dip	Overall, many techniques were tested in this article (floral dip, embryo infection, and shoot tip infection). Floral dip was not efficient at transforming cotton with this protocol.	Padole, D.A. et al. (2017) In planta transformation studies in Gossypium hirsutum ( L .). Int. J. Chem. Stud. 5, 2182–2186
Lythraceae	Lagerstroemia sp.	Lagerstroemia indica	Crepe myrtle, crepe flower, chinese crape myrtle	Gamete (ovule)	Floral dip	Comparison between pollen-tube pathway and floral dip. Transformation rates are higher with the floral dip than with the pollen-tube pathway method, but the rate of seed-setting was higher with the pollen-tube pathway method.	Chen, Y. et al. (2012) Transformation of Lagerstroemia indica by improved Agrobacterium-mediated floral-dip and pollen-tube pathway method. J. Zhejiang Univ. 38, 250–255
Brassicaceae	Lepidium sp.	Lepidium campestre	Field pepperwort, field pepperweed, field cress	Gamete (ovule)	Floral dip	Similar to Clough and Bent (1998). Protocol only available at: https://en.bio-protocol.org/en/bpdetail?id=1201&type=0	Lenser, T. and Theißen, G. (2014) Floral Dip Transformation in Lepidium campestre. Bio-protocol 4, 1–4
Linaceae	Linum sp.	Linum usitatissimum	Flax	Gamete (ovule)	Floral dip	Very high transformation efficiencies (50 - 60%).	Bastaki, N.K. and Cullis, C.A. (2014) Floral-dip transformation of flax (Linum usitatissimum) to generate transgenic progenies with a high transformation rate. J. Vis. Exp. 94, 1–10
Linaceae	Linum sp.	Linum usitatissimum	Flax	Gamete (ovule)	Floral dip	In the GUS assay, about 98% of the buds showed distinct GUS expression. Optimal conditions were: dipping for 1-2 minutes, O.D.600 of 0.5, 8.0% sucrose, and 0.1% Tween 20.	Dutta, S. et al. (2021) Effient in planta genetic transformation through Agrobacterium-mediated floral-dip technique in Indian flax. Plant Cell Biotechnol. Mol. Biol. 22, 21–36
Fabaceae	Medicago sp.	Medicago truncatula	Barrelclover, strong-spined medick	Gamete (ovule)	Floral dip	Two methods are presented in this paper: (i) floral dip using vacuum- infiltration and (ii) seedling infiltration method. The vacuum--infiltration method obtained transformation efficiencies ranging from 4.7 to 76%.	Trieu, A.T. et al. (2000) Transformation of Medicago truncatula via infiltration of seedlings or flowering plants with Agrobacterium. plant J. 22, 531–541
Poaceae	Oryza sp.	Oryza sativa	Rice	Gamete (ovule)	Floral dip	Compared the floral-drop and floral-dip methods. The floral-drop technique was more efficient than the floral-dip technique at obtaining positive transformants, but the flowers turned brown and died. Four transgenic lines were produced with a transformation efficiency of 1.4% with the floral dip method, but only three were positive for the GUS assay.	Ratanasut, K. et al. (2017) In planta Agrobacterium-Mediated Transformation of Rice. Rice Sci. 24, 181–186
Brassicaceae	Raphanus sp.	Raphanus sativus	Radish	Gamete (ovule)	Floral dip	Similar to Clough and Bent (1998). Transformaiton efficiencies of 1.4%. Tested Pluronic F-68, Silwet-77 and Tween-20.	Curtis, I.S. and Nam, H.G. (2001) Transgenic radish (Raphanus sativus L. longipinnatus Bailey) by floral-dip method - Plant development and surfactant are important in optimizing transformation efficiency. Transgenic Res. 10, 363–371
Brassicaceae	Raphanus sp.	Raphanus sativus	Radish	Gamete (ovule)	Floral dip	Research article elaborating on the protocol and results on Curtis et Nam (2001).	Curtis, I.S. (2003) The noble radish: Past, present and future. Trends Plant Sci. 8, 305–307
Poaceae	Setaria sp.	Setaria viridis	Green foxtail	Gamete (ovule)	Floral dip	Dipping for 20 minutes in Agrobacterium. Use 5-day-old S3 spikes. Transformation efficiency of 0.8 ± 0.1%. Vacuum- infiltration was not required with this protocol.	Saha, P. and Blumwald, E. (2016) Spike-dip transformation of Setaria viridis. Plant J. 86, 89–101
Solanaceae	Solanum sp.	Solanum lycopersicum	Common tomato	Gamete (ovule)	Floral dip	Floral dip and Agrobacterium ''injection'' into the floral buds. Transformation efficiencies of 0.25–0.50%. Floral dip often leads to sterility.	Sharada, M.S. et al. (2017) Generation of genetically stable transformants by Agrobacterium using tomato floral buds. Plant Cell. Tissue Organ Cult. 129, 299–312
Solanaceae	Solanum sp.	Solanum lycopersicum	Common tomato	Gamete (ovule)	Floral dip	Floral dip and fruit injection were tested in this article. Floral dip leads to high rates of transformation (between 12-23%) for the LFY and GUS constructs. No positive mutant for the AP1 construct.	Yasmeen, A. et al. (2009) In planta transformation of tomato. Plant Mol. Biol. Report. 27, 20–28
Lamiaceae	Solenostemon sp.	Solenostemon scutellarioides	Coleus	Gamete (ovule)	Floral dip	Similar to Clough and Bent (1998), but with modifications to the dipping medium and procedure. For example, inflorescences were dipped for 3 minutes in this article. Transformation efficiencies of about 5%.	Xu, Q. Le et al. (2013) Ectopic expression of the PttKN1 gene in coleus (Solenostemon scutellarioides). Indian J. Genet. Plant Breed. 73, 419–425
Asteraceae	Tagetes sp.	Tagetes erecta	African marigold, aztec marigold	Gamete (ovule)	Floral dip	A low number of transgenic lines (only four) were generated with the method.	Cheng, X. et al. (2019) Establishment of transgenic marigold using the floral dip method. Acta Physiol. Plant. 41, 1–8
Brassicaceae	Thellungiella sp.	Thellungiella halophila	Salt cress	Gamete (ovule)	Floral dip	Similar to Clough and Bent (1998). Transformation efficiencies up to 1%, but usually between 0.1-0.3%. Data from Zhang, Q. et al. (2010) Salt Cress. A Halophyte and Cryophyte Arabidopsis Relative Model System and Its Applicability to Molecular Genetic Analyses of Growth and Development of Extremophiles 1. Plant Physiol. 135, 1718–1737	Bressan, R.A. et al. (2001) Learning from the Arabidopsis experience. The next gene search paradigm. Plant Physiol. 127, 1354–1360
Brassicaceae	Thellungiella sp.	Thellungiella parvula	Salt cress	Gamete (ovule)	Floral dip	Full protocol including growth, maintenance, transformation, and post-dipping treatment.	Batelli, G. et al. (2014) Using Arabidopsis-Related Model Species (ARMS): Growth, Genetic Transformation, and Comparative Genomics BT - Arabidopsis Protocols. In (Sanchez-Serrano, J. J. and Salinas, J., eds), pp. 27–51, Humana Press
Brassicaceae	Thellungiella sp.	Thellungiella parvula	Salt cress	Gamete (ovule)	Floral dip	A protocol similar to Clough and Bent (1998). Selection is performed through the BASTA-drop test.	Wang, G. et al. (2019) Plant growth and agrobacterium-mediated floral-dip transformation of the extremophyte schrenkiella parvula. J. Vis. Exp. 143, e58544
Brassicaceae	Thellungiella sp.	Thellungiella salsuginea	Saltwater cress	Gamete (ovule)	Floral dip	Full protocol including growth, maintenance, transformation, and post-dipping treatment.	Batelli, G. et al. (2014) Using Arabidopsis-Related Model Species (ARMS): Growth, Genetic Transformation, and Comparative Genomics BT - Arabidopsis Protocols. In (Sanchez-Serrano, J. J. and Salinas, J., eds), pp. 27–51, Humana Press
Apiaceae	Trachyspermum sp.	Trachyspermum ammi	Ajwain	Gamete (ovule)	Floral dip	The transformation efficiency reported in this article is 1.42% (one transgenic line in total). The dipping was performed multiple times at one-week intervals.	Niazian, M. et al. (2019) Agrobacterium-mediated genetic transformation of ajowan (Trachyspermum ammi (L.) Sprague): an important industrial medicinal plant. Ind. Crops Prod. 132, 29–40
Poaceae	Triticum sp.	Triticum aestivum	Common wheat	Gamete (ovule)	Floral dip	Wheat spikes are dipped at the early boot stage. Transformation efficiency is estimated at 0.44%.	Zale, J.M. et al. (2009) Evidence for stable transformation of wheat by floral dip in Agrobacterium tumefaciens. Plant Cell Rep. 28, 903–913
Poaceae	Triticum sp.	Triticum aestivum	Common wheat	Gamete (ovule)	Floral dip	Transformation efficiencies range from 0.9 to 10% and nonoptimized transformation efficiencies range from 0.3 to 0.6%.	Agarwal, S. et al. (2009) Floral transformation of wheat. In Transgenic wheat, barley and oats: production and characterization protocols, pp. 105–113, Springer
Poaceae	Oryza sp.	Oryza sativa	Rice	Gamete (ovule)	Floral drop	Compared the floral-drop and floral-dip methods. The floral-drop technique was more efficient than the floral-dip technique at obtaining positive transformants, but the flowers turned brown and died. Four transgenic lines were produced with a transformation efficiency of 1.4% with the floral dip method, but only three were positive for the GUS assay.	Ratanasut, K. et al. (2017) In planta Agrobacterium-Mediated Transformation of Rice. Rice Sci. 24, 181–186
Malvaceae	Gossypium sp.	Gossypium hirsutum	Upland cotton	Gamete (ovule)	Pistil drip	Pistil drip. This transformation process in cotton occurs following pollination and during fertilization (postanthesis) but not during preanthesis as in Arabidopsis. As such, the mechanism by which Agrobacterium enters plant cells and integrates into the cotton genome may differ from that in Arabidopsis.	Zhang, T. and Chen, T. (2012) Cotton pistil drip transformation method. In Transgenic Plants: Methods and Protocols 847 (Dunwell, J. M. and Wetten, A. C., eds), pp. 237–243, Springer
Fabaceae	Medicago sp.	Medicago truncatula	Barrelclover, strong-spined medick	Embryo	Shoot apical meristem injury under in vivo conditions	Two methods are presented in this paper: (i) floral dip and (ii) seedling infiltration method. The seedling infiltration method is performed using vacuum- infiltration on small seedlings. The transformation efficiencies range from 2.9 to 27.6%.	Trieu, A.T. et al. (2000) Transformation of Medicago truncatula via infiltration of seedlings or flowering plants with Agrobacterium. plant J. 22, 531–541
Brassicaceae	Arabidopsis sp.	Arabidopsis lasiocarpa	Lasiocarpa rockcress	Gamete (ovule)	Vacuum-infiltration	Similar to Clough and Bent (1998), but with different sucrose and surfactant concentrations. Vacuum- infiltration has been tested and generates slightly higher rates of transformation.	Tague, B.W. (2001) Germ-line transformation of Arabidopsis lasiocarpa. Transgenic Res. 10, 259–267
Brassicaceae	Arabidopsis sp.	Arabidopsis thaliana	Arabidopsis, thale cress, mouse-ear cress	Gamete (ovule)	Vacuum-infiltration	Protocol based on vacuum- infiltration. Transformants are hemizygous for the insertion.	Bechtold, N. and Pelletier, G. (1998) In planta Agrobacterium-mediated transformation of adult Arabidopsis thaliana plants by vacuum infiltration. In Methods in molecular biology (Clifton, N.J.) 82 (Martinez-Zapater, J. M. and Salinas, J., eds), pp. 259–266, Humana Press
Brassicaceae	Brassica sp.	Brassica napus	Canola, rapeseed	Gamete (ovule)	Vacuum-infiltration	Floral dip and vacuum--infiltration methods have been tested in this article. Transformation efficiencies are 1.5E-3 for floral dip and 8.5E-3 for vacuum- infiltration.	Naeem, I. et al. (2016) Optimization of an efficient non-tissue culture transformation method for Brassica juncea. Pakistan J. Bot. 48, 319–324
Brassicaceae	Brassica sp.	Brassica rapa	Field mustard	Gamete (ovule)	Vacuum-infiltration	Floral dip and vacuum--infiltration methods. Rates of transformation of about 0.1%.	Hu, D. et al. (2019) Agrobacterium-mediated vacuum infiltration and floral dip transformation of rapid-cycling Brassica rapa. BMC Plant Biol. 19, 1–9
Poaceae	Setaria sp.	Setaria viridis	Green foxtail	Gamete (ovule)	Vacuum-infiltration	Dipping performed at spike boot stage. Transformation efficiency of 0.6% using vacuum--infiltration.	Martins, P.K. et al. (2015) Setaria viridis floral-dip: A simple and rapid Agrobacterium-mediated transformation method. Biotechnol. Reports 6, 61–63
Brassicaceae	Thlaspi sp.	Thlaspi arvense	Field pennycress	Gamete (ovule)	Vacuum-infiltration	Transformation of the pennycress inflorescences requires vacuum- infiltration, much like camelina. Transformation efficiencies between 0.06% to 0.55%, depending on the cultivar.	McGinn, M. et al. (2019) Molecular tools enabling pennycress (Thlaspi arvense) as a model plant and oilseed cash cover crop. Plant Biotechnol. J. 17, 776–788
Brassicaceae	Brassica sp.	Brassica campestris	Field mustard or turnip mustard	Gamete (pollen)	Anther-drop	Anther-drop method. High level of GUS expression in anthers.	Chen, G. et al. (2019) Transgenic Wucai (Brassica campestris L.) produced via Agrobacterium-mediated anther transformation in planta. Plant Cell Rep. 38, 577–586
Brassicaceae	Arabidopsis sp.	Arabidopsis thaliana	Arabidopsis, thale cress, mouse-ear cress	Novel	Grafting-mediated transformation	In this paper, it has been demonstrated that Cas9/gRNA-TLS moves from Arabidopsis roots to Brassica rapa shoots and also from Arabidopsis roots to Arabidopsis shoots.	Yang, L. et al. (2023) Heritable transgene-free genome editing in plants by grafting of wild-type shoots to transgenic donor rootstocks. Nat. Biotechnol. 41, 958–967
Brassicaceae	Brassica sp.	Brassica rapa	Field mustard	Novel	Grafting-mediated transformation	In this paper, it has been demonstrated that Cas9/gRNA-TLS moves from Arabidopsis roots to Brassica rapa shoots and also from Arabidopsis roots to Arabidopsis shoots.	Yang, L. et al. (2023) Heritable transgene-free genome editing in plants by grafting of wild-type shoots to transgenic donor rootstocks. Nat. Biotechnol. 41, 958–967
Brassicaceae	Camelina sp.	Camelina sativa	False flax	Shoot apical meristem	Direct regeneration of the shoot apical meristem under in vitro conditions	Transformation of shoot meristem cultures of in vitro germinated Camelina seedlings. High transformation efficiencies were observed cv. PI650159 (53.33%) and cv. PI650161 (98.33%).	Sitther, V. et al. (2019) Production of Transgenic Camelina sativa Plants via Agrobacterium-Mediated Transformation of Shoot Apical Meristems. Am. J. Plant Sci. 10, 1–11
Cucurbitaceae	Cucumis sp.	Cucumis sativus	Cucumber	Shoot apical meristem	Direct regeneration of the shoot apical meristem under in vitro conditions	Shoot meristem injection under in vitro conditions. Several transfers to different media and longer regeneration time than other in vitro protocols. Nonetheless, the transformation efficiencies reported are high.	Baskaran, P. et al. (2016) Shoot apical meristem injection: A novel and efficient method to obtain transformed cucumber plants. South African J. Bot. 103, 210–215
Poaceae	Eleusine sp.	Eleusine coracana	Finger millet	Shoot apical meristem	Direct regeneration of the shoot apical meristem under in vitro conditions	Quick regeneration (45 days) and high transformation efficiencies (11.8%). BAP-based medium for multiple shoot regeneration. The infection procedure is simple.	Satish, L. et al. (2017) Improved Agrobacterium-mediated transformation and direct plant regeneration in four cultivars of finger millet (Eleusine coracana (L.) Gaertn.). Plant Cell. Tissue Organ Cult. 131, 547–565
Malvaceae	Gossypium sp.	Gossypium hirsutum	Upland cotton	Shoot apical meristem	Direct regeneration of the shoot apical meristem under in vitro conditions	Shoot-tip direct organogenesis under in vitro conditions. An average transformation efficiency of 21.8% was recorded using the system presented in this research article.	Ganesan, M. et al. (2009) Transgenic Indian Cotton ( Gossypium hirsutum ) Harboring Rice Chitinase Gene ( Chi II ) Confers Resistance to Two Fungal Pathogens Faculty of Biotechnology , Cheju National University , 66 Jeju Daehak-Ro , Jeju 690-756 , Environmental Biotechnology Natio. Am. J. Biochem. Biotechnol. 5, 63–74
Malvaceae	Gossypium sp.	Gossypium hirsutum	Upland cotton	Shoot apical meristem	Direct regeneration of the shoot apical meristem under in vitro conditions	Several parameters were optimized: (i) cultural stage; (ii) infection time; and (iii) co-culture time.	Lei, J. et al. (2010) Agrobacterium-mediated transformation of SNC1 gene into cotton shoot apex and Fusarium wilt resistance in T1 plants. Mol. Plant Breed. 8, 252–258
Poaceae	Oryza sp.	Oryza sativa	Rice	Shoot apical meristem	Direct regeneration of the shoot apical meristem under in vitro conditions	Quick regeneration. Use of a medium containing TDZ and shoot explant sonicated for 10 seconds during bacterial immersion.	Yookongkaew, N. et al. (2007) Development of genotype-independent regeneration system for transformation of rice (Oryza sativa ssp. indica). J. Plant Res. 120, 237–245
Poaceae	Oryza sp.	Oryza sativa	Rice	Shoot apical meristem	Direct regeneration of the shoot apical meristem under in vitro conditions	Multiple shoot induction was promoted through the use of TDZ which was better in comparison to BAP and Kin to induce multiple shoots.	Sundararajan, S. et al. (2023) Agrobacterium-mediated rapid and efficient development of transgenics using shoot apex explants in two elite Indica rice cultivars. Cereal Res. Commun. 1, 1–13
Poaceae	Oryza sp.	Oryza sativa	Rice	Shoot apical meristem	Direct regeneration of the shoot apical meristem under in vitro conditions	Regeneration is high, but highly dependent on the cultivar. Transient GUS expression is also very high (between 80-100%).	Dey, M. et al. (2012) Development of a genotype independent and transformation amenable regeneration system from shoot apex in rice (Oryza sativa spp. indica) using TDZ. 3 Biotech 2, 233–240
Poaceae	Oryza sp.	Oryza sativa	Rice	Shoot apical meristem	Direct regeneration of the shoot apical meristem under in vitro conditions	Transformation efficiencies are between 5.6-8%.	Arockiasamy, S. and Ignacimuthu, S. (2007) Regeneration of transgenic plants from two indica rice (Oryza sativa L.) cultivars using shoot apex explants. Plant Cell Rep. 26, 1745–1753
Poaceae	Pennisetum sp.	Pennisetum glaucum	Pearl millet	Shoot apical meristem	Direct regeneration of the shoot apical meristem under in vitro conditions	The best transformation efficiencies (5.79%) were obtained with the following conditions: (i) 30 min infection procedure with Agrobacterium O.D.600 = 1.2; (ii) vacuum--infiltration; and (iii) co-cultivation for 3 days and co-in a medium containing 400 lM acetosyringone.	Jha, P. et al. (2011) Efficient Agrobacterium-mediated transformation of Pennisetum glaucum (L.) R. Br. using shoot apices as explant source. Plant Cell. Tissue Organ Cult. 107, 501–512
Solanaceae	Petunia sp.	Petunia x hybrida	Garden petunia	Shoot apical meristem	Direct regeneration of the shoot apical meristem under in vitro conditions	Protocol for petunia transformation using shoot apex excision.	Ulian, E.C. et al. (1988) Transformation of plants via the shoot apex. Vitr. Cell. Dev. Biol. 24, 951–954
Poaceae	Setaria sp.	Setaria italica	Foxtail millet	Shoot apical meristem	Direct regeneration of the shoot apical meristem under in vitro conditions	The transformation efficiency reported in this article is about 10%. In this article, several hormones (BAP, TDZ, or KN) were used for multiple shoot induction and it was demonstrated that the best results were obtained with 0.5 (mg/l) BAP.	Ceasar, S.A. et al. (2017) Functional characterization of the PHT1 family transporters of foxtail millet with development of a novel Agrobacterium-mediated transformation procedure. Sci. Rep. 7, 1–17
Asteraceae	Tanacetum sp.	Tanacetum cinerariifolium	Dalmatian chrysanthemum	Shoot apical meristem	Direct regeneration of the shoot apical meristem under in vitro conditions	In vitro transformation using explants at the stage “no true leaf” stage with a half apical meristem. The transformation efficiency was 0.83% (5 transgenic lines/600 infected explants).	Li, J.J. et al. (2022) Overexpression of TcCHS increases Pyrethrin content when using a genotype-independent transformation system in pyrethrum (Tanacetum cinerariifolium). Plants 11, 1575
Poaceae	Triticum sp.	Triticum aestivum	Common wheat	Shoot apical meristem	Direct regeneration of the shoot apical meristem under in vitro conditions	Biolistic-based transformation protocol of shoot apical meristems. The transgene was integrated into the germ cells of 62% of transformants	Hamada, H. et al. (2017) An in planta biolistic method for stable wheat transformation. Sci. Rep. 7, 2–9
Poaceae	Triticum sp.	Triticum aestivum	Common wheat	Shoot apical meristem	Direct regeneration of the shoot apical meristem under in vitro conditions	Biolistic-based transformation protocol of shoot apical meristems. Protocol based on Hamada et al. (2017) with slight modifications.	Hamada, H. et al. (2018) Biolistic-delivery-based transient CRISPR/Cas9 expression enables in planta genome editing in wheat. Sci. Rep. 8, 6–12
Poaceae	Triticum sp.	Triticum aestivum	Common wheat	Shoot apical meristem	Direct regeneration of the shoot apical meristem under in vitro conditions	Biolistic-based transformation protocol of shoot apical meristems. Protocol based on Hamada et al. (2017).	Imai, R. et al. (2020) In planta particle bombardment (IPB): A new method for plant transformation and genome editing. Plant Biotechnol. 37, 171–176
Brassicaceae	Arabidopsis sp.	Arabidopsis thaliana	Arabidopsis, thale cress, mouse-ear cress	Shoot apical meristem	Shoot apical meristem injury under in vivo conditions	Protocol.	Betchtold, N. (1993) In planta Agrobacterium mediated gene transfer by infiltration of adult Arabidopsis thaliana plants. CR Acad. Sci. Paris Life Sci. 316, 1194–1199
Brassicaceae	Arabidopsis sp.	Arabidopsis thaliana	Arabidopsis, thale cress, mouse-ear cress	Shoot apical meristem	Shoot apical meristem injury under in vivo conditions	Involves severing the shoot apical at their bases. Overall, 5.5% of the newly formed shoots produced transformed progenies.	Chang, S.S. et al. (1994) Stable genetic transformation of Arabidopsis thaliana by Agrobacterium inoculation in planta. Plant J. 5, 551–558
Fabaceae	Arachis sp.	Arachis hypogaea	Peanut, groundnut	Shoot apical meristem	Shoot apical meristem injury under in vivo conditions	Analyses revealed that expression of the tobacco chitinase gene at the protein level was detected in 5.3% of the T0 plants. The hybridization pattern of the SmaI digested DNA from four plants confirmed the integration of the chitinase gene using Southern blot.	Rohini, V.K. and Sankara Rao, K. (2001) Transformation of peanut (Arachis hypogaea L.) with tobacco chitinase gene: Variable response of transformants to leaf spot disease. Plant Sci. 160, 889–898
Fabaceae	Arachis sp.	Arachis hypogaea	Peanut, groundnut	Shoot apical meristem	Shoot apical meristem injury under in vivo conditions	PCR analysis revealed the presence of NPTII in 90 T1 plants out of the 225 analyzed. From these 90 plants, 35 were taken into the next generation, and amplification was observed in all of the established 110 T2 plants.	Sundaresha, S. et al. (2010) Enhanced protection against two major fungal pathogens of groundnut, Cercospora arachidicola and Aspergillus flavus in transgenic groundnut over-expressing a tobacco β 1-3 glucanase. Eur. J. Plant Pathol. 126, 497–508
Fabaceae	Arachis sp.	Arachis hypogaea	Peanut, groundnut	Shoot apical meristem	Shoot apical meristem injury under in vivo conditions	Overall, 615 T1 plants were generated and 66 of them were identified as putative transformants based on HPTII PCR amplification.	Manjulatha, M. et al. (2014) Overexpression of a pea DNA helicase (PDH45) in peanut (Arachis hypogaea L.) confers improvement of cellular level tolerance and productivity under drought stress. Mol. Biotechnol. 56, 111–125
Fabaceae	Arachis sp.	Arachis hypogaea	Peanut, groundnut	Shoot apical meristem	Shoot apical meristem injury under in vivo conditions	Six primary transformants were generated out of three independent transformation events involving a total of 150 embryos. Overall, GUS activity was expressed in several organs and tissues of the T0, T1, and T2 plants.	Rohini, V.K. and Rao, K.S. (2000) Transformation of peanut (Arachis hypogaea L.): A non-tissue culture based approach for generating transgenic plants. Plant Sci. 150, 41–49
Fabaceae	Arachis sp.	Arachis hypogaea	Peanut, groundnut	Shoot apical meristem	Shoot apical meristem injury under in vivo conditions	Overall, 600 T1 seeds were generated from 20 T0 plants. From these 600 plants, 125 and 16 more healthy-looking plants from a total of 19 primary transformants were analyzed for CRYIX efficiency.	Entoori, K. et al. (2008) A chimeric cry1X gene imparts resistance to Spodoptera litura andac Helicoverpa armigera in the transgenic groundnut. J. Biosci. 65, 53–65
Fabaceae	Arachis sp.	Arachis hypogaea	Peanut, groundnut	Shoot apical meristem	Shoot apical meristem injury under in vivo conditions	In this study, 49 T0 plants were raised. T1 putative transformants were selected using leaf swabbing bioassay for glyphosate. Overall, 24 plants showed consistant resistance to glyphosate.	Manjunatha, S.B. et al. (2008) Evaluation of advanced generation transgenic groundnut lines resistant to herbicide-glyphosate. Ind J Weed Sci 40, 162–165
Fabaceae	Cajanus sp.	Cajanus cajan	Pigeon pea	Shoot apical meristem	Shoot apical meristem injury under in vivo conditions	Fifty seedlings were subjected to the transformation procedure and 22 survived the procedure. From these 22 plants, 2,640 T1 plants were established in the greenhouse. Approximately 525 plants showed a measurable amount of cry protein with ELISA analysis	Ramu, S. V. et al. (2012) Expression of a synthetic cry1AcF gene in transgenic Pigeon pea confers resistance to Helicoverpa armigera. J. Appl. Entomol. 136, 675–687
Fabaceae	Cajanus sp.	Cajanus cajan	Pigeon pea	Shoot apical meristem	Shoot apical meristem injury under in vivo conditions	Out of the 350 progeny, 48 plants amplified both transgenes (UID and NPTII genes).	Rao, K.S. et al. (2008) In planta transformation of pigeon pea: A method to overcome recalcitrancy of the crop to regeneration in vitro. Physiol. Mol. Biol. Plants 14, 321–328
Fabaceae	Cajanus sp.	Cajanus cajan	Pigeon pea	Shoot apical meristem	Shoot apical meristem injury under in vivo conditions	Overall, the range of GUS expression and transformation efficiency among transformed pigeon pea plants was between 68.76- 90.02%	Parray, R.A. et al. (2019) Optimization of In-planta Method of Genetic Transformation in Pigeon Pea (Cajanus cajan L. Millsp.). Int. J. Curr. Microbiol. Appl. Sci. 8, 50–62
Fabaceae	Cajanus sp.	Cajanus cajan	Pigeon pea	Shoot apical meristem	Shoot apical meristem injury under in vivo conditions	Based on Rao et al. (2008).	Singh, S. et al. (2018) Expression of Cry2Aa, a Bacillus thuringiensis insecticidal protein in transgenic pigeon pea confers resistance to gram pod borer, Helicoverpa armigera. Sci. Rep. 8, 8820
Solanaceae	Capsicum sp.	Capsicum annuum	Sweet pepper	Shoot apical meristem	Shoot apical meristem injury under in vivo conditions	A total of 87 T1 seeds were generated from 12 T0 plants. From these 87 T1 plants, 29 amplified the UIDA gene.	Kumar, A.M. et al. (2009) Towards crop improvement in bell pepper (Capsicum annuum L.): Transgenics (uid A::hpt II) by a tissue-culture-independent Agrobacterium-mediated in planta approach. Sci. Hortic. (Amsterdam). 119, 362–370
Solanaceae	Capsicum sp.	Capsicum annuum	Sweet pepper	Shoot apical meristem	Shoot apical meristem injury under in vivo conditions	A total of 1,050 etiolated T1 seedlings were screened using a fluorescent microscope for GFP analysis. Overall, the transformation efficiency was 27.4% for GFP screening.	Manoj Kumar, A. et al. (2011) A rapid, novel and high-throughput identification of putative bell pepper transformants generated through in planta transformation approach. Sci. Hortic. (Amsterdam). 129, 898–903
Asteraceae	Carthamus sp.	Carthamus tinctorius	Safflower	Shoot apical meristem	Shoot apical meristem injury under in vivo conditions	Four T0 plants of the cultivar A-1 yielded T1 progenies. Combined results of the histochemical assay of a UIDA gene, PCR amplification of UIDA and NPTII marker genes, and Southern analysis of T0 and T1 plant DNA indicated a frequency of transformation of 5.3% in A-1 cultivar and 1.3% in A-300.	Rohini, V.K. and Sankara Rao, K. (2000) Embryo transformation, a practical approach for realizing transgenic plants of safflower (Carthamus tinctorius L.). Ann. Bot. 86, 1043–1049
Asteraceae	Carthamus sp.	Carthamus tinctorius	Safflower	Shoot apical meristem	Shoot apical meristem injury under in vivo conditions	The transformation efficiency for this protocol was evaluated to be 7.72% based on the analysis of T1 plants.	Kumar, A.M. et al. (2009) Resistance to Alternaria leaf spot disease in transgenic safflower (Carthamus tictorius L.) harboring a rice chitinase gene. Transgenic Plant J 3, 113–118
Apocynaceae	Catharanthus sp.	Catharanthus roseus	Madagascar periwinkle	Shoot apical meristem	Shoot apical meristem injury under in vivo conditions	Tested shoot apical meristem injury and ovary injection as in planta transformation procedures. Observed that ovary injection is superior to the former technique in terms of subsequent growth from the plant and integration of the transgene.	Bahari, Z. et al. (2020) The application of an agrobacterium-mediated in planta transformation system in a catharanthus Roseus medicinal plant. Czech J. Genet. Plant Breed. 56, 34–41
Fabaceae	Cicer sp.	Cicer arietinum	Chickpea	Shoot apical meristem	Shoot apical meristem injury under in vivo conditions	Sixty plants were subjected to the transformation procedure and 44 plants survived this procedure. A total of 1,200 seeds were generated out of 44 primary transformants. Overall, 275 plants were analyzed with ELISA to identify the CRY1X protein. Out of 275, 69 were ELISA-positive.	Asharani, B. M (2011) Transformation of chickpea lines with Cry1X using in planta transformation and characterization of putative transformants T1 lines for molecular and biochemical characters. J. Plant Breed. Crop Sci. 3, 413–423
Fabaceae	Cicer sp.	Cicer arietinum	Chickpea	Shoot apical meristem	Shoot apical meristem injury under in vivo conditions	Fifty seedlings were subjected to the in planta transformation procedure. Out of these fifty plants, 27 survived. Overall, 109 T1 plants were generated from the 27 T0 plants and 40% of them were positive to the ELISA test.	Neelima, M.G. et al. (2008) In planta transformation strategy to generate transgenic plants in chickpea: proof of concept with a cry gene. J. Plant Biol. 35, 201–206
Fabaceae	Cicer sp.	Cicer arietinum	Chickpea	Shoot apical meristem	Shoot apical meristem injury under in vivo conditions	Thesis.	Reddy, Y.S. (2007) In planta transformation studies in chick pea (cicer arietinum l.). University of Agricultural Science, Bengaluru
Malvaceae	Corchorus sp.	Corchorus olitorius	Nalta jute	Shoot apical meristem	Shoot apical meristem injury under in vivo conditions	Overall, about 77 out of 101 T2 seedlings tested showed positive GUS activity. The transformation efficiencies were evaluated to be between 13.11% and 48% for different transformation events with an average of 27.23 ± 7.01.	Sajib, A.A. et al. (2008) Tissue culture independent transformation for Corchorus olitorius. Plant Cell. Tissue Organ Cult. 95, 333–340
Fabaceae	Crotalaria sp.	Crotalaria juncea	Brown hemp, Indian hemp	Shoot apical meristem	Shoot apical meristem injury under in vivo conditions	Overall, about 18 out of 180 T1 generation plants exhibited PCR amplification of the bivalent 1D and NPTII genes. Twelve of these 18 plants displayed gene expression for the bivalent 1D gene.	Rao, J.P. et al. (2012) Tissue culture independent transformation of the forage crop sunnhemp (Crotalaria juncea L.): An easy method towards generation of transgenics. Physiol. Mol. Biol. Plants 18, 51–57
Apiaceae	Cuminum sp.	Cuminum cyminum	Cumin	Shoot apical meristem	Shoot apical meristem injury under in vivo conditions	Tested many pre-culture durations (5, 7, 9, and 11 days) and found that the optimal pre-culture period was 7 days. The 7-day period showed the highest GUS expression (17-fold higher) compared to 5 days. Out of the total 200 seeds subjected to in planta transformation, 17 plants survived and attained maturity. From these 17, 11 plants produced seeds. Of these 11 plants, 9 were PCR positive.	Pandey, S. et al. (2016) In planta transformed cumin (Cuminum cyminum L.) plants, overexpressing the SbNHX1 gene showed enhanced salt endurance. PLoS One 11, 1–18
Polygonaceae	Fagopyrum sp.	Fagopyrum esculentum	Common buckwheat	Shoot apical meristem	Shoot apical meristem injury under in vivo conditions	Overall, GUS assay and germination in the presence of geneticin indicated that 70% and 36% of the T1 plants were transformed. Southern blot analysis of plasmids rescued from the 4 T1 plants demonstrated that each plasmid contained a different flanking DNA of the buckwheat genome.	Kojima, M. et al. (2000) Development of a Simple and Efficient Method for Transformation of Buckwheat Plants (Fagopyrum esculentum) Using Agrobacterium tumefaciens. Biosci. Biotechnol. Biochem. 64, 845–847
Polygonaceae	Fagopyrum sp.	Fagopyrum esculentum	Common buckwheat	Shoot apical meristem	Shoot apical meristem injury under in vivo conditions	This research article details a general technique that was used to transform many plant species. However, the finer details are not provided for each of the species. Consequently, there is limited data in terms of methodology and results for some species.	Kojima, M. et al. (2006) Development of in planta transformation methods using Agrobacterium tumefaciens that is simple and efficent as well as applicable to various plants. Floric. Ornam. Plant Biotechnol. Adv. Top. 1, 41–48
Linaceae	Linum sp.	Linum usitatissimum	Flax	Shoot apical meristem	Shoot apical meristem injury under in vivo conditions	Screening was performed using GUS histochemical analysis of T0 seedlings, GUS and NPTII gene-specific PCR, genomic Southern hybridization for stable integration of T-DNA, and expression analysis of transgene. The transformation efficiency was evaluated to be 6.05%.	Kesiraju, K. et al. (2021) An Apical Meristem-Targeted in planta Transformation Method for the Development of Transgenics in Flax (Linum usitatissimum): Optimization and Validation. Front. Plant Sci. 11, 1–10
Fabaceae	Glycine sp.	Glycine max	Soybean	Shoot apical meristem	Shoot apical meristem injury under in vivo conditions	This research article details a general technique that was used to transform many plant species. However, the finer details are not provided for each of the species. Consequently, there is limited data in terms of methodology and results for some species.	Kojima, M. (2013) Development of in Planta Transformation Method Using Agrobacterium Tumefaciens That Is Simple and Efficient As Well As Applicable To Various Plants. Int. J. Biosci. Biotechnol. 1, 51–59
Fabaceae	Glycine sp.	Glycine max	Soybean	Shoot apical meristem	Shoot apical meristem injury under in vivo conditions	Protocol for in vivo electroporation of the shoot apical meristem. Tested in four species (Glycine max, Lens culinaris, Pisum sativum and Vigna unguiculata).	Chowrira, G.M. et al. (1995) Electroporation-mediated gene transfer into intact nodal meristems in planta - Generating transgenic paclants without in vitro tissue culture. Mol. Biotechnol. 3, 17–23
Fabaceae	Glycine sp.	Glycine max	Soybean	Shoot apical meristem	Shoot apical meristem injury under in vivo conditions	Protocol for in vivo electroporation of the shoot apical meristem. Tested in four species (Glycine max, Lens culinaris, Pisum sativum and Vigna unguiculata). Transgenic R1 pea, lentil, and cowpea plants were recovered from electroporated branches.	Chowrira, G.M. et al. (1996) Transgenic Grain Legumes Obtained by in Planta Electroporation-Mediated Gene Transfer. Appl. Biochem. Biotechnol. - Part B Mol. Biotechnol. 5, 85–96
Malvaceae	Gossypium sp.	Gossypium hirsutum	Upland cotton	Shoot apical meristem	Shoot apical meristem injury under in vivo conditions	Out of the 50 seedlings that were subjected to the transformation procedure, 25 survived. Overall, 75 T1 seeds were sown from two primary transformants and 13 plants integrated the UIDA gene based on PCR amplification.	Keshamma, E. et al. (2008) Tissue culture-independent in planta transformation strategy: an Agrobacterium tumefaciens-mediated gene transfer method to overcome recalcitrance in cotton (Gossypium hirsutum L.). J. Cotton Sci. 12, 264–272
Malvaceae	Gossypium sp.	Gossypium hirsutum	Upland cotton	Shoot apical meristem	Shoot apical meristem injury under in vivo conditions	Overall, five out of 4,000 transformants from T1 seeds were obtained using the in planta protocol. The protocol is a modification of the method developed by Gould and Magallanes (1998), an in vitro protocol. The protocol presented in this paper seems to only use in vivo conditions.	GUO, W. et al. (2018) Rapid and convenient transformation of cotton (Gossypium hirsutum L.) using in planta shoot apex via glyphosate selection. J. Integr. Agric. 17, 2196–2203
Malvaceae	Gossypium sp.	Gossypium hirsutum	Upland cotton	Shoot apical meristem	Shoot apical meristem injury under in vivo conditions	Overall, 180 seedlings were infected with Agrobacterium, and 65 were recovered from this treatment. Identified 35 T1 plants out of 660 that survived glyphosate spraying.	Karthik, K. et al. (2020) Transgenic Cotton (Gossypium hirsutum L.) to Combat Weed Vagaries: Utility of an Apical Meristem-Targeted in planta Transformation Strategy to Introgress a Modified CP4-EPSPS Gene for Glyphosate Tolerance. Front. Plant Sci. 11, 1–11
Malvaceae	Gossypium sp.	Gossypium hirsutum	Upland cotton	Shoot apical meristem	Shoot apical meristem injury under in vivo conditions	Two recovery systems were investigated in this study. In the first, seedlings after infection were washed with distilled water, transferred to soilrite, and maintained under diffused light. In the second system, seedlings after infection were placed back into Petri plates with wet filter paper discs, kept in the dark, and transferred to soilrite on the next day of infection. The second system inc…	Kesiraju, K. et al. (2020) Agrobacterium tumefaciens-mediated in planta transformation strategy for development of transgenics in cotton (Gossypium hirsutum L.) with GFP as a visual marker. Physiol. Mol. Biol. Plants 26, 2319–2327
Asteraceae	Helianthus sp.	Helianthus annuus	Sunflower	Shoot apical meristem	Shoot apical meristem injury under in vivo conditions	Overall, 18 T0 seedlings were established in the greenhouse. From these 18 plants, 360 T1 seeds were harvested. DNA hybridization with an NPTII probe identified 51 putative plants.	Kumar, A.M. et al. (2011) Transgenic sunflower (Helianthus annuus L.) with enhanced resistance to a fungal pathogen Alternaria helianthi. Transgenic Plant J 5, 50–56
Asteraceae	Helianthus sp.	Helianthus annuus	Sunflower	Shoot apical meristem	Shoot apical meristem injury under in vivo conditions	The transformation efficiency for this protocol was evaluated to be up to 2%.	Sankara Rao, K. and Rohini, V.K. (1999) Agrobacterium-mediated transformation of sunflower (Helianthus annuus L.): A simple protocol. Ann. Bot. 83, 347–354
Malvaceae	Hibiscus sp.	Hibiscus cannabinus	Deccan hemp, java jute	Shoot apical meristem	Shoot apical meristem injury under in vivo conditions	This research article details a general technique that was used to transform many plant species. However, the finer details are not provided for each of the species. Consequently, there is limited data in terms of methodology and results for some species.	Kojima, M. et al. (2006) Development of in planta transformation methods using Agrobacterium tumefaciens that is simple and efficent as well as applicable to various plants. Floric. Ornam. Plant Biotechnol. Adv. Top. 1, 41–48
Malvaceae	Hibiscus sp.	Hibiscus sabdariffa	Roselle	Shoot apical meristem	Shoot apical meristem injury under in vivo conditions	In this protocol, transformed embryos were grown on soilrite containing MS medium with kanamycin (100 µg/ml) for 4 weeks at room conditions to select putative transformants. Overall, 54.3% of the seedlings grew well on the selective medium and 68% were GUS-positive.	Gassama-Dia, Y.K. et al. (2004) Direct genetic transformation of Hibiscus sabdariffa L. African J. Biotechnol. 3, 226–228
Crassulaceae	Kalanchoe sp.	Kalanchoe daigremontiana	Mother of thousands, mexican hat plant	Shoot apical meristem	Shoot apical meristem injury under in vivo conditions	This research article details a general technique that was used to transform many plant species. However, the finer details are not provided for each of the species. Consequently, there is limited data in terms of methodology and results for some species.	Kojima, M. et al. (2006) Development of in planta transformation methods using Agrobacterium tumefaciens that is simple and efficent as well as applicable to various plants. Floric. Ornam. Plant Biotechnol. Adv. Top. 1, 41–48
Fabaceae	Lablab sp.	Lablab purpureus	Hyacinth bean, lablab bean	Shoot apical meristem	Shoot apical meristem injury under in vivo conditions	Fifty plants were subjected to the transformation procedure and 16 plants survived. Overall, 100 T1 seeds were harvested and 40 plants were established in the greenhouse. PCR amplification of these 40 plants identified 17 putative transformants.	Keshamma, E. et al. (2012) Agrobacterium-Mediated In Planta Transformation of Field Bean (Lablab purpureus L.) and Recovery of Stable Transgenic Plants Expressing the cry1AcF Gene. Plant Mol. Biol. Report. 30, 67–78
Rutaceae	Citrus sp.	Citrus jambhiri	Rough lemon	Shoot apical meristem	Shoot apical meristem injury under in vivo conditions	Specific primer amplification led to the identification of 8 seedlings carrying the β-1,3-glucanase transgene out of 142 (5.63%).	Neha and Sandhu, J.S. (2016) Agrobacterium -mediated in-planta transformation of rough lemon ( Citrus jambhiri Lush.) . Agric. Res. J. 53, 184
Fabaceae	Lens sp.	Lens culinaris	Lentil	Shoot apical meristem	Shoot apical meristem injury under in vivo conditions	Protocol for in vivo electroporation of the shoot apical meristem. Tested in four species (Glycine max, Lens culinaris, Pisum sativum and Vigna unguiculata).	Chowrira, G.M. et al. (1995) Electroporation-mediated gene transfer into intact nodal meristems in planta - Generating transgenic paclants without in vitro tissue culture. Mol. Biotechnol. 3, 17–23
Fabaceae	Lens sp.	Lens culinaris	Lentil	Shoot apical meristem	Shoot apical meristem injury under in vivo conditions	Protocol for in vivo electroporation of the shoot apical meristem. Tested in four species (Glycine max, Lens culinaris, Pisum sativum and Vigna unguiculata). Transgenic R1 pea, lentil, and cowpea plants were recovered from electroporated branches.	Chowrira, G.M. et al. (1996) Transgenic Grain Legumes Obtained by in Planta Electroporation-Mediated Gene Transfer. Appl. Biochem. Biotechnol. - Part B Mol. Biotechnol. 5, 85–96
Fabaceae	Macrotyloma sp.	Macrotyloma uniflorum	Horsegram	Shoot apical meristem	Shoot apical meristem injury under in vivo conditions	This protocol tested different conditions: (i) incubation time with Agrobacterium; (ii) sonication time; (iii) vacuum-infiltration time; and (iv) Agrobacterium optical density. The maximum transformation efficiency (20.8%) was attained with seeds of 5 min sonication combined with vacuum-infiltration with an optical density of 0.6 of Agrobacterium culture.	Amal, T.C. et al. (2020) A simple and efficient Agrobacterium-mediated in planta transformation protocol for horse gram (Macrotyloma uniflorum Lam. Verdc.). J. Genet. Eng. Biotechnol. 18, 1–9
Anacardiaceae	Mangifera sp.	Mangifera indica	Mango	Shoot apical meristem	Shoot apical meristem injury under in vivo conditions	GFP analysis for 40 seedlings revealed the presence of a GFP signal in 26 seedlings. From these 26 seedlings, 24 plants were transferred to the greenhouse. From these 24 plants, 13 displayed PCR amplification.	Pandey, K. et al. (2022) Amenability of an Agrobacterium tumefaciens-mediated shoot apical meristem-targeted in planta transformation strategy in Mango (Mangifera indica L.). GM Crop. Food 13, 342–354
Moraceae	Morus sp.	Morus alba	White mulberry	Shoot apical meristem	Shoot apical meristem injury under in vivo conditions	This research article details a general technique that was used to transform many plant species. However, the finer details are not provided for each of the species. Consequently, there is limited data in terms of methodology and results for some species.	Kojima, M. et al. (2006) Development of in planta transformation methods using Agrobacterium tumefaciens that is simple and efficent as well as applicable to various plants. Floric. Ornam. Plant Biotechnol. Adv. Top. 1, 41–48
Moraceae	Morus sp.	Morus alba	White mulberry	Shoot apical meristem	Shoot apical meristem injury under in vivo conditions	Three months-old plants were subjected to the in planta procedure. The apical stem was cut off and the axillary buds on the uppermost part of the stem were pricked 2-3 times. The transgene was identified in all four transformants using nested PCR.	Ping, L.X. et al. (2003) In planta transformation of mulberry trees (Morus alba L.) by agrobacterium tumefaciens. J. Insect Biotechnol. Sericology 72, 177–184
Moraceae	Morus sp.	Morus alba	White mulberry	Shoot apical meristem	Shoot apical meristem injury under in vivo conditions	This research article details a general technique that was used to transform many plant species. However, the finer details are not provided for each of the species. Consequently, there is limited data in terms of methodology and results for some species.	Kojima, M. et al. (2006) Development of in planta transformation methods using Agrobacterium tumefaciens that is simple and efficent as well as applicable to various plants. Floric. Ornam. Plant Biotechnol. Adv. Top. 1, 41–48
Poaceae	Oryza sp.	Oryza sativa	Rice	Shoot apical meristem	Shoot apical meristem injury under in vivo conditions	One hundred seedlings were subjected to the transformation procedure and 60 T0 plants were moved to the greenhouse. From these 60 plants, 3,000 putative T1 seeds were generated. From these 3,000 putative T1 mutants, 116 seedlings survived on salt media (seed level/primary screening) and moved to the greenhouse.	Awaji, S.M. et al. (2012) Possibility of improved salt tolerance in rice transgenics overexpressing pgNHX1. Genes, Genomes and Genomics 6, 26–33
Poaceae	Oryza sp.	Oryza sativa	Rice	Shoot apical meristem	Shoot apical meristem injury under in vivo conditions	Overall, 1,640 T1 seeds were generated and salt tolerance analysis enabled the identification of 84 putative transformants.	Hanjagi, P.S. et al. (2011) Transgenic Plant Journal Improvement of Salt Tolerance in Putatively Transgenic Rice Plants Overexpressing AVP1, a Vacuolar H +-Pyrophosphatase. Transgenic Plant J. 5, 43–49
Poaceae	Oryza sp.	Oryza sativa	Rice	Shoot apical meristem	Shoot apical meristem injury under in vivo conditions	One hundred seedlings were subjected to the in planta transformation procedure. Of these 100 plants, only 14 plants were recovered. A large number of T1 seeds were screened using a cadmium assay and 192 plants were selected for further analysis based on the results.	Venkataramaiah, N. et al. (2011) Overexpression of phytochelatin synthase (AtPCS) in rice for tolerance to cadmium stress. Biologia (Bratisl). 66, 1060–1073
Poaceae	Oryza sp.	Oryza sativa	Rice	Shoot apical meristem	Shoot apical meristem injury under in vivo conditions	The seeds that reached the T1 generation were subjected to a glyphosate treatment. Overall, 45 plants survived a 100 ppm selection treatment and these plants all showed positive amplification for three transgenes. The author also tested a lower dose of glyphosate and observed an increase in the number of putative transformants that survived the treatment.	Basavaraju, S.N. et al. (2020) A modified in-planta transformation technique to generate stable gain-in function transformants in a recalcitrant indica rice genotype. Plant Physiol. Reports 25, 231–244
Poaceae	Oryza sp.	Oryza sativa	Rice	Shoot apical meristem	Shoot apical meristem injury under in vivo conditions	Overall, the addition of acetosyringone in the co-culture media and Agrobacterium suspension increased the transformation efficiencies by four-fold. The integration of the transgene was confirmed by PCR amplification and antibiotic (hygromycin) resistance assay. Transformation efficiencies were evaluated to be 20-25%.	Parvin, S. et al. (2015) Salinity and drought tolerance conferred by in planta transformation of SNAC1 transcription factor into a high-yielding rice variety of Bangladesh. Acta Physiol. Plant. 37, 1–12
Poaceae	Oryza sp.	Oryza sativa	Rice	Shoot apical meristem	Shoot apical meristem injury under in vivo conditions	Overall, PCR amplification indicated that 24% of the inoculated plants incorporated the transgene. The initial number of treated seeds was 800, whereas the number of regenerating seeds was 327. From these 327 plants, 80 integrated the transgene.	Gita Naseri (2012) In planta transformation of rice (Oryza sativa) using thaumatin-like protein gene for enhancing resistance to sheath blight. African J. Biotechnol. 11, 7885–7893
Poaceae	Oryza sp.	Oryza sativa	Rice	Shoot apical meristem	Shoot apical meristem injury under in vivo conditions	In this article, 25 plants survived the in planta transformation procedure and 8 of them exhibited a PCR amplification of the AtDREB1A gene. Southern blotting analysis on 18 T1 plants suggested the introgression of AtDREB1A.	Ho, U.H. et al. (2023) Development of Agrobacterium-mediated in planta transformation protocol through coleoptile in rice. Transgenic Res. 32, 1–11
Poaceae	Oryza sp.	Oryza sativa	Rice	Shoot apical meristem	Shoot apical meristem injury under in vivo conditions	This research article details a general technique that was used to transform many plant species. However, the finer details are not provided for each of the species. Consequently, there is limited data in terms of methodology and results for some species.	Kojima, M. et al. (2006) Development of in planta transformation methods using Agrobacterium tumefaciens that is simple and efficent as well as applicable to various plants. Floric. Ornam. Plant Biotechnol. Adv. Top. 1, 41–48
Fabaceae	Pisum sp.	Pisum sativum	Garden pea	Shoot apical meristem	Shoot apical meristem injury under in vivo conditions	Protocol for in vivo electroporation of the shoot apical meristem. Tested in four species (Glycine max, Lens culinaris, Pisum sativum and Vigna unguiculata).	Chowrira, G.M. et al. (1995) Electroporation-mediated gene transfer into intact nodal meristems in planta - Generating transgenic paclants without in vitro tissue culture. Mol. Biotechnol. 3, 17–23
Fabaceae	Pisum sp.	Pisum sativum	Garden pea	Shoot apical meristem	Shoot apical meristem injury under in vivo conditions	Protocol for in vivo electroporation of the shoot apical meristem. Tested in four species (Glycine max, Lens culinaris, Pisum sativum and Vigna unguiculata). Transgenic R1 pea, lentil, and cowpea plants were recovered from electroporated branches.	Chowrira, G.M. et al. (1996) Transgenic Grain Legumes Obtained by in Planta Electroporation-Mediated Gene Transfer. Appl. Biochem. Biotechnol. - Part B Mol. Biotechnol. 5, 85–96
Asparagaceae	Polianthes sp.	Polianthes tuberosa	Tuberose	Shoot apical meristem	Shoot apical meristem injury under in vivo conditions	Testing has demonstrated that maximum transformation efficiency (6%) was achieved with 200 μM acetosyringone according to the results obtained with GUS staining.	Singh, K.B.M.M. et al. (2023) In planta transformation of Polianthes tuberosa for concomitant knockdown of flp-1, flp-12 and flp-18 genes induced root-knot nematode resistance. Sci. Hortic. (Amsterdam). 311, 111764
Brassicaceae	Raphanus sp.	Raphanus sativus	Radish	Shoot apical meristem	Shoot apical meristem injury under in vivo conditions	The researchers were able to reach an average transformation efficiency of 47.6% based on BASTA testing and PCR amplification.	Pervitasari, A.N. et al. (2022) An efficient Agrobacterium tumefaciens-mediated transformation of apical meristem in radish (Raphanus sativus L.) using a needle perforation. Plant Cell. Tissue Organ Cult. 148, 305–318
Fabaceae	Ricinus sp.	Ricinus communis	Castor bean	Shoot apical meristem	Shoot apical meristem injury under in vivo conditions	Overall, 750 T1 seeds from 14 T0 plants were produced. After kanamycin selection, 24 T1 plants were moved to the greenhouse.	Kumar, A.M. et al. (2011) Amenability of castor to an Agrobacterium-mediated in planta transformation strategy using a cry1AcF gene for insect tolerance. J. Crop Sci. Biotechnol. 14, 125–132
Solanaceae	Solanum sp.	Solanum lycopersicum	Common tomato	Shoot apical meristem	Shoot apical meristem injury under in vivo conditions	The highest transformation efficiencies were obtained with a 48-h co-cultivation period with 60 µM acetosyringone. These conditions yielded transformation efficiencies between 5.49 to 8.28 % for three tomato cultivars.	Shah, S.H. et al. (2015) Piercing and incubation method of in planta transformation producing stable transgenic plants by overexpressing DREB1A gene in tomato (Solanum lycopersicum Mill.). Plant Cell. Tissue Organ Cult. 120, 1139–1157
Solanaceae	Solanum sp.	Solanum tuberosum	Potato	Shoot apical meristem	Shoot apical meristem injury under in vivo conditions	Overall, 127 putative transgenic lines were found to be resistant to 0.5% glyphosate. The transformation efficiency was 31.75%.	Gharghi, A. et al. (2023) In planta Agrobacterium-mediated transformation of L-Asparaginase gene into potato (Solanum tuberosum L.) cv. Agria: an efficient and novel method. Plant Biotechnol. Rep. 17, 149–158
Solanaceae	Solanum sp.	Solanum tuberosum	Potato	Shoot apical meristem	Shoot apical meristem injury under in vivo conditions	The plants were selected using a two-stage protocol d using 1% and 2% glyphosate. Overall, the transformation efficiencies were up to 46%.	Choobineh, D. et al. (2021) In-planta Agrobacterium-mediated Stable hva1 and EPSPS Integration into Potato var. Agria Genome (Pre-print). ResearchSquare. [Online]. Available: https://doi.org/10.21203/rs.3.rs-916523/v1
Poaceae	Sorghum sp.	Sorghum bicolor	Sorghum, broomcorn	Shoot apical meristem	Shoot apical meristem injury under in vivo conditions	The highest transformation efficiency observed in this research was 4% based on hygromycin brushing.	Li, J. et al. (2016) Development of a simple and efficient method for Agrobacterium-mediated transformation in sorghum. Int. J. Agric. Biol. 18, 134–138
Poaceae	Sorghum sp.	Sorghum bicolor	Sorghum, broomcorn	Shoot apical meristem	Shoot apical meristem injury under in vivo conditions	Overall, transformation efficiencies were estimated to be between 34–38% and 26–34% using the pCAMBIA1303 vector and construct pCAMBIA1303TPS1. Screening was performed using 25 mg/L hygromycin combined with PCR analysis on T1 putative transformants.	Yellisetty, V. et al. (2015) In planta transformation of sorghum (Sorghum bicolor (L.) Moench) using TPS1 gene for enhancing tolerance to abiotic stresses. J. Genet. 94, 425–434
Poaceae	Triticum sp.	Triticum aestivum	Common wheat	Shoot apical meristem	Shoot apical meristem injury under in vivo conditions	This research article details a general technique that was used to transform many plant species. However, the finer details are not provided for each of the species. Consequently, there is limited data in terms of methodology and results for some species.	Kojima, M. et al. (2006) Development of in planta transformation methods using Agrobacterium tumefaciens that is simple and efficent as well as applicable to various plants. Floric. Ornam. Plant Biotechnol. Adv. Top. 1, 41–48
Poaceae	Triticum sp.	Triticum aestivum	Common wheat	Shoot apical meristem	Shoot apical meristem injury under in vivo conditions	Overall, a, 3.07% transformation rate was observed. The T1 plants were screened using glyphosate and analyses revealed that only positive plants survived this selection step.	Tarafdar, A. et al. (2019) A quick, easy and cost-effective in planta method to develop direct transformants in wheat. 3 Biotech 9, 1–11
Poaceae	Triticum sp.	Triticum aestivum	Common wheat	Shoot apical meristem	Shoot apical meristem injury under in vivo conditions	The maximum transformation frequency (0.55%) was obtained with EHA105 + 200 uM acetosyringone. Tested needle and vacuum-infiltration methods, but the differences in the method were not significant.	Imanzadeh, M. et al. (2020) The Role of virulence gene inducing factors in the improvement of in planta transformation of wheat (Triticum aestivum). Iran. J. Genet. Plant Breed. 9
Fabaceae	Vigna sp.	Vigna radiata	Mung bean	Shoot apical meristem	Shoot apical meristem injury under in vivo conditions	The protocol is performed under in vitro conditions until the formation of a healthy root system and then the plants are moved to in vivo conditions.	Hasan, M.M. et al. (2019) In Planta Genetic Transformation of Mungbean (Vigna radiata (L.) Wilczek) with Marker Gene. Plant Tissue Cult. Biotechnol. 29, 245–255
Fabaceae	Vigna sp.	Vigna unguiculata	Cowpea	Shoot apical meristem	Shoot apical meristem injury under in vivo conditions	Protocol for in vivo electroporation of the shoot apical meristem. Tested in four species (Glycine max, Lens culinaris, Pisum sativum and Vigna unguiculata).	Chowrira, G.M. et al. (1995) Electroporation-mediated gene transfer into intact nodal meristems in planta - Generating transgenic paclants without in vitro tissue culture. Mol. Biotechnol. 3, 17–23
Fabaceae	Vigna sp.	Vigna unguiculata	Cowpea	Shoot apical meristem	Shoot apical meristem injury under in vivo conditions	Protocol for in vivo electroporation of the shoot apical meristem. Tested in four species (Glycine max, Lens culinaris, Pisum sativum and Vigna unguiculata). Transgenic R1 pea, lentil, and cowpea plants were recovered from electroporated branches.	Chowrira, G.M. et al. (1996) Transgenic Grain Legumes Obtained by in Planta Electroporation-Mediated Gene Transfer. Appl. Biochem. Biotechnol. - Part B Mol. Biotechnol. 5, 85–96
Vitaceae	Vitis sp.	Vitis vinifera	European wine grape	Shoot apical meristem	Shoot apical meristem injury under in vivo conditions	Two methods were tested to generate transformants: (i) the dipping method and (ii) the sweeping method. The sweeping method was the only procedure that generated transformants.	Dwiyani, R. et al. (2019) In-planta transformation method mediated with Agrobacterium tumefaciens Ffor T-DNA transfer in table grape (Vitis vinifera L.). Int. J. Biosci. Biotechnol. 6, 95
Vitaceae	Vitis sp.	Vitis vinifera	European wine grape	Shoot apical meristem	Shoot apical meristem injury under in vivo conditions	The rates of survival were rather low, but the protocol successfully regenerated one transformant of the cultivar Chardonnay.	Fujita, K. et al. (2009) In Planta Transformation Technique for Grapevines (Vitis vinifera L) using Dormant Buds. J. Plant Biochem. Biotechnol. 18, 161–167
Poaceae	Zea sp.	Zea mays	Corn, maize	Shoot apical meristem	Shoot apical meristem injury under in vivo conditions	This research article details a general technique that was used to transform many plant species. However, the finer details are not provided for each of the species. Consequently, there is limited data in terms of methodology and results for some species.	Kojima, M. et al. (2006) Development of in planta transformation methods using Agrobacterium tumefaciens that is simple and efficent as well as applicable to various plants. Floric. Ornam. Plant Biotechnol. Adv. Top. 1, 41–48
Poaceae	Zea sp.	Zea mays	Corn, maize	Shoot apical meristem	Shoot apical meristem injury under in vivo conditions	Overall, 2,500, out of which 100 (4 %) seedlings survived after enforcing selection and were considered putative transformants. Out of these 100 plants, 53 developed into whole plants. Testing revealed that 9 plants out of 53 T0 plants were positive for GUS based on the MUG expression assay. PCR amplification revealed the presence of the transgene in 20 plants out of 53 T0 plants.	Abhishek, A. et al. (2016) Tissue Culture Independent Agrobacterium tumefaciens Mediated In Planta Transformation Method for Tropical Maize (Zea mays.L). Proc. Natl. Acad. Sci. India Sect. B - Biol. Sci. 86, 375–384
Euphorbiaceae	Euphorbia sp.	Euphorbia pulcherrima	Poinsettia	Vegetative tissues	Callus-based regeneration (without transformation)	No transformation. In this research article, in vivo adventitious shoots were produced on the cut surface of the excised stems. Could be used for transformation.	Nielsen, M.D. et al. (2003) Adventitious Shoot Development from Decapitated Plants of Periclinal Chimeric Poinsettia Plants (Euphorbia pulcherrima Willd ex Klotsch). Eur. J. Hortic. Sci. 68, 161–168
Punicaceae	Punica sp.	Punica granatum	Pomegranate	Vegetative tissues	Callus-based regeneration (without transformation)	In Mandarin. No transformation. Callus-based in vivo regeneration of Pomegranate. Could be used for transformation.	Juan, N.I.U. et al. (2018) Callus induction in the field and establishment of a bud regeneration system for pomegranate - 石榴田间愈伤组织诱导及芽再生体系的建立. J. Fruit Sci. 35, 1225–1234
Solanaceae	Solanum sp.	Solanum lycopersicum	Common tomato	Vegetative tissues	Callus-based regeneration (without transformation)	No transformation. The protocol used in this research article is available at this link:https://www.protocols.io/view/novel-in-vivo-regeneration-system-of-tomato-14egnz736g5d/v1	Cao, H. et al. (2020) MiRNA expression profiling and zeatin dynamic changes in a new model system of in vivo indirect regeneration of tomato. PLoS One 15, 5–7
Solanaceae	Solanum sp.	Solanum lycopersicum	Common tomato	Vegetative tissues	Callus-based regeneration (without transformation)	No transformation. In this research article, it has been demonstrated that the regeneration method can lead to a high number of regenerated plants per stock plant (up to 79).	Harada, M. et al. (2005) Mass regeneration of shoots from cut surfaces of stems in tomato stock plants. J. Japanese Soc. Hortic. Sci. 74, 478–481
Solanaceae	Solanum sp.	Solanum lycopersicum	Common tomato	Vegetative tissues	Callus-based regeneration (without transformation)	No transformation. The research articles explore in vivo regeneration for tomatoes and demonstrate that some cultivars are more amenable to in vivo shoot regeneration (e.g. 'Petit', 78.5 shoots per stock plant vs 'Momotaro', 12.1 shoots per stock plant).	Tezuka, T. et al. (2011) Effects of auxin and cytokinin on in vivo adventitious shoot regeneration from decapitated tomato plants. HortScience 46, 1661–1665
Solanaceae	Solanum sp.	Solanum lycopersicum	Common tomato	Vegetative tissues	Callus-based regeneration (without transformation)	No transformation. Additional information concerning in vivo transformation of tomato plants using callus-based regeneration.	Johkan, M. et al. (2016) Morphological Variation, Growth, and Yield of Tomato Plants Vegetatively Propagated by the Complete Decapitation Method. Int. J. Veg. Sci. 22, 58–65
Rhamnaceae	Ziziphus sp.	Ziziphus jujuba	Jujube	Vegetative tissues	Callus-based regeneration (without transformation)	No transformation. Callus-based in vivo regeneration of Jujube.	Shi, Q. et al. (2015) A novel in vivo shoot regeneration system via callus in woody fruit tree Chinese jujube (Ziziphus jujuba Mill.). Sci. Hortic. (Amsterdam). 188, 30–35
Rhamnaceae	Ziziphus sp.	Ziziphus jujuba	Jujube	Vegetative tissues	Callus-based regeneration (without transformation)	No transformation. Callus-based in vivo regeneration of Jujube.	Shi, Q.H. et al. (2015) A novel method for rapid in vivo induction of homogeneous polyploids via calluses in a woody fruit tree (Ziziphus jujuba Mill.). Plant Cell. Tissue Organ Cult. 121, 423–433
Rhamnaceae	Ziziphus sp.	Ziziphus jujuba	Jujube	Vegetative tissues	Callus-based regeneration (without transformation)	No transformation. Callus-based in vivo regeneration of Jujube.	Wang, L.H. et al. (2017) In vivo bud regeneration ability and homogeneous polyploid induction via callus of different jujube genotypes. J. Plant Genet. Resour. 18, 164–170
Rhamnaceae	Ziziphus sp.	Ziziphus jujuba	Jujube	Vegetative tissues	Callus-based regeneration (without transformation)	No transformation. Callus-based in vivo regeneration of Jujube.	Shi, Q. et al. (2016) In Vivo Fast Induction of Homogeneous Autopolyploids via Callus in Sour Jujube ( Ziziphus acidojujuba Cheng et Liu). Hortic. Plant J. 2, 147–153
Solanaceae	Capsicum sp.	Capsicum annuum	Sweet pepper	Vegetative tissues	Callus-based transformation	In vitro. Tested both tomatoes and peppers. Overall, 47% of the tomato explants produced transformed meristems based on GUS assay.	Pozueta-Romero, J. et al. (2001) Enhanced regeneration of tomato and pepper seedling explants for Agrobacterium-mediated transformation. Plant Cell. Tissue Organ Cult. 67, 173–180
Solanaceae	Capsicum sp.	Capsicum annuum	Sweet pepper	Vegetative tissues	Callus-based transformation	Patent. Callus-based in vivo transformation. The main figures and research are about tomato transformation, but some sections of the patent explain preliminary experiments undergone with other species such as soybean.	Mily, R. et al. (2020) Generation of Heritably Gene-Edited Plants Without Tissue Culture (Patent US 201862727431)
Rutaceae	Citrus sp.	Citrus maxima	Pummelo	Vegetative tissues	Callus-based transformation	In this research article, the best transformation efficiency (20.41%) was obtained when using hygromycin as a selection marker. Hygromycin was followed by Basta (19.37%) and kanamycin (3.21%).	Zhang, Y. yan et al. (2017) A simple and efficient in planta transformation method for pommelo (Citrus maxima) using Agrobacterium tumefaciens. Sci. Hortic. (Amsterdam). 214, 174–179
Rutaceae	Citrus sp.	Citrus sinensis	Sweet orange	Vegetative tissues	Callus-based transformation	In Mandarin.	Xie, X. et al. (2020) Establishment and optimization of valencia sweet orange in planta transformation system. Acta Hortic. Sin. 47, 111–119
Rutaceae	Citrus sp.	Citrus sinensis	Sweet orange	Vegetative tissues	Callus-based transformation	In Mandarin.	Yong, H. et al. (2000) New gene transformation technique for commercial citrus cultivars. Chin. J. Trop. Crop. 15, 37–41
Rubiaceae	Coffea sp.	Coffea sp.	Coffee	Vegetative tissues	Callus-based transformation	Patent. Callus-based in vivo transformation. The main figures and research are about tomato transformation, but some sections of the patent explain preliminary experiments undergone with other species such as soybean.	Mily, R. et al. (2020) Generation of Heritably Gene-Edited Plants Without Tissue Culture (Patent US 201862727431)
Sapindaceae	Dimocarpus sp.	Dimocarpus longan	Longan	Vegetative tissues	Callus-based transformation	In Mandarin.	Chen, Y.K. et al. (2020) Establishment of a rapid transgenic method on longan seedling. Chin J Appl Env. Biol 26, 1540–1545
Myrtaceae	Eucalyptus sp.	Eucalyptus grandis x Eucalyptus urophylla	Eucalyptus	Vegetative tissues	Callus-based transformation	Poster.	Goralogia, G.S. et al. In planta transformation in Populus and Eucalyptus
Fabaceae	Glycine sp.	Glycine max	Soybean	Vegetative tissues	Callus-based transformation	Patent. Callus-based in vivo transformation. The main figures and research are about tomato transformation, but some sections of the patent explain preliminary experiments undergone with other species such as soybean.	Mily, R. et al. (2020) Generation of Heritably Gene-Edited Plants Without Tissue Culture (Patent US 201862727431)
Asteraceae	Helianthus sp.	Helianthus annuus	Sunflower	Vegetative tissues	Callus-based transformation	Patent. Callus-based in vivo transformation. The main figures and research are about tomato transformation, but some sections of the patent explain preliminary experiments undergone with other species such as soybean.	Mily, R. et al. (2020) Generation of Heritably Gene-Edited Plants Without Tissue Culture (Patent US 201862727431)
Passifloraceae	Passiflora sp.	Passiflora edulis	Passionfruit	Vegetative tissues	Callus-based transformation	Overall, a regeneration efficiency of 86% and a transformation efficiency of 29% were achieved with the protocol developed in this article. The main pathway of regeneration was through the indirect pathway (callus), but it has been observed that direct organogenesis was also ongoing in some plants.	Rizwan, H.M. et al. (2021) Establishment of a novel and efficient agrobacterium-mediated in planta transformation system for passion fruit (Passiflora edulis). Plants 10, 2459
Fabaceae	Phaseolus sp.	Phaseolus vulgaris	Common bean	Vegetative tissues	Callus-based transformation	Patent. Callus-based in vivo transformation. The main figures and research are about tomato transformation, but some sections of the patent explain preliminary experiments undergone with other species such as soybean.	Mily, R. et al. (2020) Generation of Heritably Gene-Edited Plants Without Tissue Culture (Patent US 201862727431)
Salicaceae	Populus sp.	Populus tremula X Populus alba	Poplar	Vegetative tissues	Callus-based transformation	Poster.	Goralogia, G.S. et al. In planta transformation in Populus and Eucalyptus
Salicaceae	Populus sp.	Populus trichocarpa	Black cottonwood, western balsam-poplar	Vegetative tissues	Callus-based transformation	This research article uses GWAS to analyze the in planta regeneration capacity of the decapitated, regenerating stems based on computer imagery. The researchers have found that treatment of the decapitated surface of each stem with 100μL of 0.5mg/mL TDZ in water improved callus regeneration considerably (37% of genotypes compared to 24% without TDZ).	Nagle, M.F. et al. (2022) GWAS identifies candidate genes controlling adventitious rooting in Populus trichocarpa (Pre-print). bioRxiv DOI: https://doi.org/10.1101/2022.06.14.496209
Salicaceae	Populus sp.	Populus trichocarpa	Black cottonwood, western balsam-poplar	Vegetative tissues	Callus-based transformation	This paper is about a computerized visualization system for in planta transformation of poplar. The in planta transformation methods are not directly addressed in the paper. However, it serves as an additional source for in planta transformation for this species.	Yuan, J. et al. (2022) Robust High-Throughput Phenotyping with Deep Segmentation Enabled by a Web-Based Annotator. Plant Phenomics 2022, 1–17
Solanaceae	Solanum sp.	Solanum lycopersicum	Common tomato	Vegetative tissues	Callus-based transformation	In vitro. Tested both tomatoes and peppers. Overall, 47% of the tomato explants produced transformed meristems based on the GUS assay.	Pozueta-Romero, J. et al. (2001) Enhanced regeneration of tomato and pepper seedling explants for Agrobacterium-mediated transformation. Plant Cell. Tissue Organ Cult. 67, 173–180
Solanaceae	Solanum sp.	Solanum lycopersicum	Common tomato	Vegetative tissues	Callus-based transformation	Patent. Callus-based in vivo transformation. The main figures and research are about tomato transformation, but some sections of the patent explain preliminary experiments undergone with other species such as soybean.	Mily, R. et al. (2020) Generation of Heritably Gene-Edited Plants Without Tissue Culture (Patent US 201862727431)
Solanaceae	Solanum sp.	Solanum melongena	Eggplant	Vegetative tissues	Callus-based transformation	Patent. Callus-based in vivo transformation. The main figures and research are about tomato transformation, but some sections of the patent explain preliminary experiments undergone with other species such as soybean.	Mily, R. et al. (2020) Generation of Heritably Gene-Edited Plants Without Tissue Culture (Patent US 201862727431)
Poaceae	Triticum sp.	Triticum aestivum	Common wheat	Embryo	Agro-imbibition	A simple method used to transform Triticum aestivum and T. durum. The transformation efficiencies were 1.16% for T. aestivum and 0.84% for T. durum. The transformation was observed in the T1 generation.	Archana, C. et al. (2012) A novel approach for Agrobacterium-mediated germ line transformation of Indian bread wheat (Triticum aestivum) and Pasta wheat (Triticum durum). J. Phytol. 4, 22–29
Poaceae	Triticum sp.	Triticum durum	Durum wheat	Embryo	Agro-imbibition	A simple method used to transform Triticum aestivum and T. durum. The transformation efficiencies were 1.16% for T. aestivum and 0.84% for T. durum. The transformation was observed in the T1 generation.	Archana, C. et al. (2012) A novel approach for Agrobacterium-mediated germ line transformation of Indian bread wheat (Triticum aestivum) and Pasta wheat (Triticum durum). J. Phytol. 4, 22–29
Fabaceae	Vigna sp.	Vigna unguiculata	Cowpea	Embryo	Agro-infection of imbibed embryos	The highest transformation efficiency reported in this research article was 20.5%	Okeyo-Ikawa, R. et al. (2016) In planta seed transformation of Kenyan cowpeas (Vigna unguiculata) with P5CS gene via Agrobacterium tumefaciens. J. Agric. Biotechnol. Sustain. Dev. 8, 32–45
Fabaceae	Vigna sp.	Vigna unguiculata	Cowpea	Embryo	Agro-infection of imbibed embryos	On the whole, the transformation efficiency of 1.90% was obtained using sonication and vacuum--infiltration.	Kumar, A. et al. (2021) Tissue Culture- and Selection-Independent Agrobacterium tumefaciens-Mediated Transformation of a Recalcitrant Grain Legume, Cowpea (Vigna unguiculata L. Walp). Mol. Biotechnol. 63, 710–718
Fabaceae	Cicer sp.	Cicer arietinum	Chickpea	Embryo	Direct regeneration of embryos under in vitro conditions	The full protocol for the direct regeneration of chickpea embryos under in vitro conditions by Sadhu et al. This protocol is used in many research articles.	Sadhu, S.K. et al. (2022) Optimization of different factors for an Agrobacterium-mediated genetic transformation system using embryo axis explants of chickpea (Cicer arietinum L.). J. Plant Biotechnol. 49, 61–73
Fabaceae	Cicer sp.	Cicer arietinum	Chickpea	Embryo	Direct regeneration of embryos under in vitro conditions	This protocol uses micro-injury and light emitting diode (LED)-based lighting to increase the transformation efficiency.	Das Bhowmik, S.S. et al. (2019) Robust genetic transformation system to obtain non-chimeric transgenic chickpea. Front. Plant Sci. 10, 1–14
Fabaceae	Cicer sp.	Cicer arietinum	Chickpea	Embryo	Direct regeneration of embryos under in vitro conditions	Overall, PCR amplification confirmed the integration of the NPTII and Rs_AFP2 genes in 18 lines.	Sadhu, S. et al. (2023) Expression of radish defensin (RsAFP2) gene in chickpea (Cicer arietinum L.) confers resistance to Fusarium wilt disease. Mol. Biol. Rep. 50, 11–18
Cucurbitaceae	Citrullus sp.	Citrullus lanatus	Watermelon	Embryo	Direct regeneration of embryos under in vitro conditions	Short period to generate transgenic lines (56 days). The highest transformation efficiency was obtained with cv. Arka Manik (17%).	Vasudevan, V. et al. (2021) Efficient Agrobacterium-mediated in planta genetic transformation of watermelon [Citrullus lanatus Thunb.]. Plant Biotechnol. Rep. 15, 447–457
Fabaceae	Glycine sp.	Glycine max	Soybean	Embryo	Direct regeneration of embryos under in vitro conditions	The transformation was performed using biolistics on the embryonic axes of common beans, cotton, and soybeans. Straight forward regeneration protocol. Regeneration is fast (4-5 weeks). Simple growth composition. Could be adapted for sonication and/or vacuum infiltration if biolistic is not an option.	Rech, E.L. et al. (2008) High-efficiency transformation by biolistics of soybean, common bean and cotton transgenic plants. Nat. Protoc. 3, 410–418
Fabaceae	Glycine sp.	Glycine max	Soybean	Embryo	Direct regeneration of embryos under in vitro conditions	The stable transformation efficiencies were between 5.2-20.6 % depending on the treatment (sodium thiosulfate and cultivars).	Zhang, F. et al. (2016) Overexpression of a Chitinase Gene from Trichoderma asperellum Increases Disease Resistance in Transgenic Soybean. Appl. Biochem. Biotechnol. 180, 1542–1558
Fabaceae	Glycine sp.	Glycine max	Soybean	Embryo	Direct regeneration of embryos under in vitro conditions	The highest transformation efficiencies were obtained with the embryonic tips (87.7%) vs cotyledonary nodes (40.3%) and hypocotyl segments (56.4%).	Liu, H.K. et al. (2004) Efficient Agrobacterium tumefaciens-mediated transformation of soybeans using an embryonic tip regeneration system. Planta 219, 1042–1049
Fabaceae	Glycine sp.	Glycine max	Soybean	Embryo	Direct regeneration of embryos under in vitro conditions	Regeneration was optimal (28-30 shoots per embryonic axis) with 3.5 mg/L BAP, 0.2 mg/L indole-3-butyric acid (IBA), and 0.2 mg/L kinetin (KT).	Zhang, F. et al. (2014) Efficient soybean regeneration and Agrobacterium-mediated transformation using a whole cotyledonary node as an explant. Biotechnol. Appl. Biochem. 61, 620–625
Fabaceae	Glycine sp.	Glycine max	Soybean	Embryo	Direct regeneration of embryos under in vitro conditions	Protocol combining Agrobacterium infection with biolistics. Use a single growth medium which is also the rooting and co-cultivation medium. Agrobacterium is not eliminated using antibiotics. Fast regeneration.	Paes de Melo, B. et al. (2020) Soybean Embryonic Axis Transformation: Combining Biolistic and Agrobacterium-Mediated Protocols to Overcome Typical Complications of In Vitro Plant Regeneration. Front. Plant Sci. 11, 1–14
Fabaceae	Glycine sp.	Glycine max	Soybean	Embryo	Direct regeneration of embryos under in vitro conditions	Biolistic-based protocol. Transformation efficiencies are between 3.1–6.0%. Fast regeneration.	Soto, N. et al. (2017) Efficient particle bombardment-mediated transformation of Cuban soybean (INCASoy-36) using glyphosate as a selective agent. Plant Cell. Tissue Organ Cult. 128, 187–196
Fabaceae	Glycine sp.	Glycine max	Soybean	Embryo	Direct regeneration of embryos under in vitro conditions	The transformation efficiencies range between 4.29-18.0%. Fast regeneration, but numerous medium transfers in comparison to other direct regeneration methods using embryonic axis.	Dang, W. and Wei, Z. ming (2007) An optimized Agrobacterium-mediated transformation for soybean for expression of binary insect resistance genes. Plant Sci. 173, 381–389
Fabaceae	Glycine sp.	Glycine max	Soybean	Embryo	Direct regeneration of embryos under in vitro conditions	Straight-forward regeneration and transformation protocols. In this research article, the Ochrobactrum haywardense exhibits higher transformation frequencies compared to Agrobacterium, but the frequencies obtained with Agrobacterium are still high. Uses sonication to wound the plant which limits the manipulations. Quick regeneration.	Cho, H.J. et al. (2022) Development of an efficient marker-free soybean transformation method using the novel bacterium Ochrobactrum haywardense H1. Plant Biotechnol. J. 20, 977–990
Fabaceae	Glycine sp.	Glycine max	Soybean	Embryo	Direct regeneration of embryos under in vitro conditions	Quick regeneration. Based on Cho et al. (2022).	Kumar, S. et al. (2021) Efficient, selectable marker free gene targeting in soybean using novel Ochrobactrum haywardense-mediated delivery. bioRxiv DOI: 10.1101/2021.10.28.466326
Fabaceae	Glycine sp.	Glycine max	Soybean	Embryo	Direct regeneration of embryos under in vitro conditions	Similar in many to Cho et al. (2022), but adapted for cowpeas and common bean. The medium composition is more elaborated for this protocol than for Cho et al. (2022). High number of shoots per explant. Quick regeneration.	Che, P. et al. (2021) Developing a rapid and highly efficient cowpea regeneration, transformation and genome editing system using embryonic axis explants. Plant J. 106, 817–830
Fabaceae	Glycine sp.	Glycine max	Soybean	Embryo	Direct regeneration of embryos under in vitro conditions	Biolistic-based transformation protocol of soybean embryonic axes. Quick regeneration.	Sarokin, L. et al. (2000) Selection of transgenic meristematic cells utilizing a herbicidal molecule results in the recovery of fertile transgenic soybean [ Glycine max ( L .) Merril ] plants at a high frequency. DOI: 10.1007/s001220051441
Malvaceae	Gossypium sp.	Gossypium hirsutum	Upland cotton	Embryo	Direct regeneration of embryos under in vitro conditions	The transformation was performed using biolistics on the embryonic axes of common beans, cotton, and soybeans. Straight forward regeneration protocol. Regeneration is fast (4-5 weeks). Simple growth composition. Could be adapted for sonication and/or vacuum infiltration if biolistic is not an option.	Rech, E.L. et al. (2008) High-efficiency transformation by biolistics of soybean, common bean and cotton transgenic plants. Nat. Protoc. 3, 410–418
Malvaceae	Gossypium sp.	Gossypium hirsutum	Upland cotton	Embryo	Direct regeneration of embryos under in vitro conditions	Similar to Paes de Melo et al. (2020), but for cotton. Combines biolistic and Agrobacterium. High transformation efficiencies and quick regeneration.	Ribeiro, T.P. et al. (2021) Improved cotton transformation protocol mediated by Agrobacterium and biolistic combined-methods. Planta 254, 1–14
Fabaceae	Lablab sp.	Lablab purpureus	Hyacinth bean, lablab bean	Embryo	Direct regeneration of embryos under in vitro conditions	The best transformation efficiency obtained with this protocol was 2.13% as assessed by PCR amplification.	Kshirsagar, J.K. et al. (2021) Genetic Transformation for Pod Borer Resistance in Dolichos Bean [Lablab purpureus (L.) Sweet]. Legum. Res. - an Int. J. I, 1–7
Fabaceae	Phaseolus sp.	Phaseolus vulgaris	Common bean	Embryo	Direct regeneration of embryos under in vitro conditions	The transformation was performed using biolistic on the embryonic axes of common beans, cotton, and soybeans. Straight forward regeneration protocol. Regeneration is fast (4-5 weeks). Simple growth composition. Could be adapted for sonication and/or vacuum infiltration if biolistic is not an option.	Rech, E.L. et al. (2008) High-efficiency transformation by biolistics of soybean, common bean and cotton transgenic plants. Nat. Protoc. 3, 410–418
Fabaceae	Phaseolus sp.	Phaseolus vulgaris	Common bean	Embryo	Direct regeneration of embryos under in vitro conditions	Similar in many to Cho et al. (2022), but adapted for cowpeas and common beans. The medium composition is more elaborated for this protocol than for Cho et al. (2022). High number of shoots per explant. Quick regeneration.	Che, P. et al. (2021) Developing a rapid and highly efficient cowpea regeneration, transformation and genome editing system using embryonic axis explants. Plant J. 106, 817–830
Portulacaceae	Portulaca sp.	Portulaca oleracea	Purslane	Embryo	Direct regeneration of embryos under in vitro conditions	The highest transformation efficiency was achieved with a 2-minute sonication and vacuum--infiltration procedure followed by co-cultivation in MS medium having 100 uM acetosyringone.	Sedaghati, B. et al. (2021) Development of an efficient in-planta Agrobacterium-mediated transformation method for Iranian purslane (Portulaca oleracea L.) using sonication and vacuum infiltration. Acta Physiol. Plant. 43, 1–9
Solanaceae	Solanum sp.	Solanum melongena	Eggplant	Embryo	Direct regeneration of embryos under in vitro conditions	The highest transformation efficiency was achieved with the cultivar Arka Samhitha (45.66 %) and was obtained with the following conditions: (i) 18-h pre-cultured procedure; (ii) sonication for 20 minutes; (iii) vacuum--infiltration for 3 minutes at 500 mm of Hg; (iv) Agrobacterium suspension with 100μM acetosyringone; and (v) 0.2% Silwet L77.	Subramanyam, K. et al. (2013) Assessment of factors influencing the Agrobacterium-mediated in planta seed transformation of brinjal (Solanum melongena L.). Appl. Biochem. Biotechnol. 171, 450–468
Cucurbitaceae	Tricosanthes sp.	Tricosanthes cucumerina	Snake Gourd	Embryo	Direct regeneration of embryos under in vitro conditions	The highest transformation efficiency (19.6%) was obtained with the following conditions: (i) sonication for 30 minutes and vacuum--infiltration for 3-min at 750 mm of Hg; and (ii) infection in A. tumefaciens EHA 105 suspension containing 100 lM of acetosyringone.	Subramanyam, K. et al. (2015) Highly efficient Agrobacterium-mediated in planta genetic transformation of snake gourd (Tricosanthes cucumerina L.). Plant Cell. Tissue Organ Cult. 123, 133–142
Fabaceae	Vigna sp.	Vigna mungo	Black gram	Embryo	Direct regeneration of embryos under in vitro conditions	Several parameters were tested in this research article. The best transformation efficiency (46%) was obtained when the half-seed explants were sonicated for 3 min and vacuum-infiltrated for 2 min at 100 mm of Hg in the presence of Agrobacterium incubated for 3 days co-cultivation in MS medium with 100 lM acetosyringone.	Kapildev, G. et al. (2016) High-efficient Agrobacterium-mediated in planta transformation in black gram (Vigna mungo (L.) Hepper). Acta Physiol. Plant. 38
Fabaceae	Vigna sp.	Vigna unguiculata	Cowpea	Embryo	Direct regeneration of embryos under in vitro conditions	Similar in many to Cho et al. (2022), but adapted for cowpeas and common beans. The medium composition is more elaborated for this protocol than for Cho et al. (2022). High number of shoots per explant. Quick regeneration.	Che, P. et al. (2021) Developing a rapid and highly efficient cowpea regeneration, transformation and genome editing system using embryonic axis explants. Plant J. 106, 817–830
Fabaceae	Vigna sp.	Vigna mungo	Black gram	Embryo	Direct regeneration of embryos under in vitro conditions (without transformation)	No transformation.	Muruganantham, M. et al. (2005) Shoot regeneration from immature cotyledonary nodes in black gram [Vigna mungo (L.) Hepper]. Indian J. Biotechnol. 4, 551–555
Brassicaceae	Arabidopsis sp.	Arabidopsis thaliana	Arabidopsis, thale cress, mouse-ear cress	Embryo	Imbibition of dessicated embryo	Patent. This patent presents a method in which Arabidopsis or soybean seeds are imbibed, then dehydrated, and then imbibed with an Agrobacterium solution to perform the transformation.	Arias, D. et al. (2003) In planta transformation by embryo imbibition of Agrobacterium (Patent US 31478001)
Fabaceae	Glycine sp.	Glycine max	Soybean	Embryo	Imbibition of dessicated embryo	Patent. This patent presents a method in which Arabidopsis or soybean seeds are imbibed, then dehydrated, and then imbibed with an Agrobacterium solution to perform the transformation.	Arias, D. et al. (2003) In planta transformation by embryo imbibition of Agrobacterium (Patent US 31478001)
Poaceae	Triticum sp.	Triticum aestivum	Common wheat	Embryo	Imbibition of dessicated embryo	In this research article, it has been demonstrated that embryos treated with toluene displayed a significantly higher frequency of GUS expression (78%).	Mahalakshmi, A. et al. (2000) Exogenous DNA uptake via cellular permeabilization and expression of foreign gene in wheat zygotic embryos. Plant Biotechnol. 17, 235–240
Fabaceae	Arachis sp.	Arachis hypogaea	Peanut, groundnut	Embryo	Ovary injection	High rates of transformation efficiencies (55%). Pollen-tube agroinjection. In this protocol, Agrobacterium was injected in the peanut carina using injector needles between 6:00 and 8:00 am every day until the wing petals were soaked.	Zhou, M. et al. (2023) An efficient method for the production of transgenic peanut plants by pollen tube transformation mediated by Agrobacterium tumefaciens. Plant Cell. Tissue Organ Cult. 152, 207–214
Cucurbitaceae	Citrullus sp.	Citrullus lanatus	Watermelon	Embryo	Ovary injection	In Mandarin.	Li, W. et al. (2011) Study on NPR1 gene transformation by ovary injection pathway into watermelon (citrullus vulgaris). in 2011 International Conference on Remote Sensing, Environment and Transportation Engineering, pp. 7136–7138
Cucurbitaceae	Cucurbita sp.	Cucurbita moschata	Squash, pumpkin	Embryo	Ovary injection	In Mandarin.	Zhang, Y.C. et al. (2012) Studies on pumpkin genetic transformation mediated by ovary injection. China Veg. 16, 27–31
Orchidaceae	Dendrobium sp.	Dendrobium nobile	Orchid	Embryo	Ovary injection	The highest efficiencies were obtained by injecting after 45 days after pollination (18%).	Liu, Q. et al. (2013) In planta transformation of Dendrobium nobile by ovary-injection of Agrobacterium. J. South China Agric. Univ. 34, 378–382
Orchidaceae	Doritis sp.	Doritis pulcherrima x Phalaenopsis equestris	Orchid	Embryo	Ovary injection	In Mandarin.	Zhang, L. et al. (2018) Genetic Transformation of Phalaenopsis ‘Purple Gem’(Orchidaceae) via Ovary-injection. Chinese J. Trop. Crop. 39, 669–674
Orchidaceae	Doritis sp.	Doritis pulcherima	Orchid	Embryo	Ovary injection	In Mandarin.	Wang, J. et al. (2013) Genetic Transformation of Doritis pulcherrima (Orchidaceae) via Ovary-injection. Chinese J. Trop. Crop. 8, 1498–1501
Fabaceae	Glycine sp.	Glycine max	Soybean	Embryo	Ovary injection	Transformation efficiencies are readily dependent on the growth stage and cultivars. Best transformation efficiencies were obtained with cv. NARC-7 seeds at stage III.	Zia, M. et al. (2011) Does Agro-injection to soybean pods transform embryos? Plant Omics 4, 384–390
Malvaceae	Gossypium sp.	Gossypium hirsutum	Upland cotton	Embryo	Ovary injection	Direct DNA injection.	Zhou, G.-Y. yu et al. (1983) Introduction of exogenous DNA into cotton embryos. In Methods in enzymology 101, pp. 433–481, Elsevier
Malvaceae	Gossypium sp.	Gossypium hirsutum	Upland cotton	Embryo	Ovary injection	Agrobacterium injection into the ovary through stigma and pistil using a microliter syringe. Transformation efficiency is 2.78%.	Zhen-Zi, P. et al. (2011) In Planta Transformation of Gossypium hirsutum by Ovary-injection of Agrobacterium. Cott. Sci. 23, 311–316
Poaceae	Hordeum sp.	Hordeum vulgare	Barley	Embryo	Ovary injection	Agrobacterium is injected into the ovaries with a very fine insulin needle at four different floral developmental stages. The lowest efficiencies were obtained at the sheath of the flag leaf stage (35%), whereas the transformation efficiencies of the three other stages were 50%.	Kazerooni, F.P. et al. (2016) Development of an efficient and simple in planta transformation method for barley (Hordeum vulgare). Plant Cell Biotechnol. Mol. Biol. 17, 191–198
Orchidaceae	Paphiopedilum sp.	Paphiopedilum Maudiae	Orchid	Embryo	Ovary injection	Best transformation efficiencies were obtained by injecting 50 days after pollination (2.54%).	Luo, B.-X. et al. (2020) Ovule Development and in Planta Transformation of Paphiopedilum Maudiae by Agrobacterium-Mediated Ovary-Injection. Int. J. Mol. Sci. Artic. DOI: 10.3390/ijms
Solanaceae	Solanum sp.	Solanum lycopersicum	Common tomato	Embryo	Ovary injection	High levels of stable transformation were achieved with fruit injection.	Hasan, M. et al. (2008) Transformation of tomato (Lycopersicon esculentum Mill.) with Arabidopsis early flowering gene Apetalai (API) through Agrobacterium infiltration of ripened fruits. Pakistan J. Bot. 40, 161–173
Solanaceae	Solanum sp.	Solanum lycopersicum	Common tomato	Embryo	Ovary injection	In this research article, it has been demonstrated that fruit injection can achieve high levels of stable transformation.	Yasmeen, A. et al. (2009) In planta transformation of tomato. Plant Mol. Biol. Report. 27, 20–28
Poaceae	Triticum sp.	Triticum aestivum	Common wheat	Embryo	Ovary injection	In Mandarin.	Jun, Y. et al. (2004) Transforming Anti-TrxS gene into wheat by means of pollen tube pathway and ovary injection.Acta Botanica Boreali-Occidentalia Sinica, 24776–780
Poaceae	Triticum sp.	Triticum aestivum	Common wheat	Embryo	Ovary injection	Agrobacterium inoculum is delivered to the florets using a fine needle. High transformation efficiencies (50%).	Dehkordi, E.A. et al. (2018) Agrobacterium-mediated transformation of ovary of bread wheat (Triticum aestivum L.) with a gene encoding a tomato ERF protein. Plant Cell Biotechnol. Mol. Biol. 19, 24–33
Apocynaceae	Catharanthus sp.	Catharanthus roseus	Madagascar periwinkle	Embryo	Ovary injection	Tested shoot apical meristem injury and ovary injection in planta transformation procedures. Observed that ovary injection is superior to the former technique in terms of subsequent growth from the plant and integration of the transgene.	Bahari, Z. et al. (2020) The application of an agrobacterium-mediated in planta transformation system in a catharanthus Roseus medicinal plant. Czech J. Genet. Plant Breed. 56, 34–41
Poaceae	Triticum sp.	Triticum aestivum	Common wheat	Embryo	Ovary injection	Protocol.	Risacher, T. et al. (2009) Highly Efficient Agrobacterium-Mediated Transformation of Wheat Via In Planta Inoculation BT - Transgenic Wheat, Barley and Oats: Production and Characterization Protocols. In (Jones, H. D. and Shewry, P. R., eds), pp. 115–124, Humana Press
Fabaceae	Glycine sp.	Glycine max	Soybean	Embryo	Ovary-drip	Method characterized by directly dripping a DNA solution with a surfactant onto the ovary after pollination.	Liu, J. et al. (2009) Transfer of a minimal linear marker-free and vector-free smGFP cassette into soybean via ovary-drip transformation. Biotechnol. Lett. 31, 295–303
Fabaceae	Glycine sp.	Glycine max	Soybean	Embryo	Ovary-drip	The method is named the pollen-tube pathway, but the style and top of the ovary were cut like the ovary-drip method. The transformation efficiency was evaluated at 13%.	Gao, X.R. et al. (2007) Phytase expression in transgenic soybeans: Stable transformation with a vector-less construct. Biotechnol. Lett. 29, 1781–1787
Poaceae	Zea sp.	Zea mays	Corn, maize	Embryo	Ovary-drip	Transformation frequency of 3.38% compared to 0.86% for the pollen-tube pathway	Yang, A. et al. (2009) Ovary-drip transformation: A simple method for directly generating vector- and marker-free transgenic maize (Zea mays L.) with a linear GFP cassette transformation. Planta 229, 793–801
Poaceae	Zea sp.	Zea mays	Corn, maize	Embryo	Ovary-drip	Less efficient than the ovary drip method. Transformation frequency of 0.86% compared to 3.38% for the ovary-drip method.	Yang, A. et al. (2009) Ovary-drip transformation: A simple method for directly generating vector- and marker-free transgenic maize (Zea mays L.) with a linear GFP cassette transformation. Planta 229, 793–801
Malvaceae	Gossypium sp.	Gossypium hirsutum	Upland cotton	Embryo	Pistil-drip	Pistil-drip method. This method is very similar to the pollen-tube pathway. Protocol.	Zhang, T. and Chen, T. (2012) Cotton pistil drip transformation method. In Transgenic Plants: Methods and Protocols 847 (Dunwell, J. M. and Wetten, A. C., eds), pp. 237–243, Springer
Malvaceae	Gossypium sp.	Gossypium hirsutum	Upland cotton	Embryo	Pistil-drip	Pistil-drip method. This method is very similar to the pollen-tube pathway. The highest transformation efficiencies were between 0.46–0.93%.	TianZi, C. et al. (2010) Pistil drip following pollination: A simple in planta Agrobacterium-mediated transformation in cotton. Biotechnol. Lett. 32, 547–555
Poaceae	Avena sp.	Avena sativa	Common oat	Embryo	Pollen-tube pathway	In Mandarin.	Zhao, S. et al. (2003) Selection of New Germplasm Resource Using the Technique of Pollen Tube Pathway Transfer Exogenous DNA into Recipients of Oats. In Acta Agriculturae Boreali-Sinica, pp. 53–56
Brassicaceae	Brassica sp.	Brassica rapa	Field mustard	Embryo	Pollen-tube pathway	PCR amplification demonstrated that 5 T0 plants out of 20,632 (0.02%) were transformed.	Han, L.W. et al. (2015) Transformation of soft rot resistant aiiA gene into Chinese cabbage (Brassica rapa ssp. pekinensis) by the pollen-tube pathway. Thesis, Northeast Agricultural University, Harbin, China
Cannabaceae	Cannabis sp.	Cannabis sativa	Hemp	Embryo	Pollen-tube pathway	In Mandarin.	Zhang, L. (2010) Research of Identifying Transformed Hemp with Pollen Tube Pathway Method by GISH. Heilongjiang Agric. Sci. 8, 14–15
Cucurbitaceae	Citrullus sp.	Citrullus lanatus	Watermelon	Embryo	Pollen-tube pathway	Performed the pollen-pathway procedure in 200 plants. Of these 200 plants, 10 were positive.	Chen, W.S. et al. (1998) Gene transfer via pollen-tube pathway for anti-fusarium wilt in watermelon. Biochem. Mol. Biol. Int. 46, 1201–1209
Cucurbitaceae	Cucumis sp.	Cucumis sativus	Cucumber	Embryo	Pollen-tube pathway	In Mandarin.	Zhang, W. et al. (2009) Transformation technology through A. tumefaciens mediation and pollen tube pathway in cucumber. Acta Agric. Boreali-Occidentalis Sin. 18, 217–220
Cucurbitaceae	Cucumis sp.	Cucumis melo	Muskmelon	Embryo	Pollen-tube pathway	Based on phenotype analysis and RT-PCR amplification, the transformation efficiency was estimated at 0.7%. In the method, the styles were severed by 1/3 of their length.	Hao, J. et al. (2011) Transformation of a marker-free and vector-free antisense ACC oxidase gene cassette into melon via the pollen-tube pathway. Biotechnol. Lett. 33, 55–61
Primulaceae	Cyclamen sp.	Cyclamen persicum	Persian cyclamen	Embryo	Pollen-tube pathway	In Mandarin.	Zhao, W. et al. (2005) Introduction of Chalcone Synthase-A (CHSA) gene into Cyclamen persicum via pollen-tube Pathway. Mol. plant Breed. = Fen zi zhi wu yu zhong 3, 531–536
Orchidaceae	Dendrobium sp.	Dendrobium officinale	Orchid	Embryo	Pollen-tube pathway	In Mandarin.	Xian, K. et al. (2017) Transgene by pollen-tube pathway of Dendrobium officinale. Guangxi Zhiwu/Guihaia 37, 1101–1110
Malvaceae	Gossypium sp.	Gossypium hirsutum	Upland cotton	Embryo	Pollen-tube pathway	Protocol and results for the pollen-tube pathway in cotton. The resolution of the pictures is low. Detailed protocol.	Zhou, G.-Y. yu et al. (1983) Introduction of exogenous DNA into cotton embryos. In Methods in enzymology 101, pp. 433–481, Elsevier
Malvaceae	Gossypium sp.	Gossypium hirsutum	Upland cotton	Embryo	Pollen-tube pathway	Transformation efficiencies between 1.04% to 3.63%.	Zhang, H. et al. (2009) Establishment of transgenic cotton lines with high efficiency via pollen-tube pathway. Front. Agric. China 3, 359–365
Euphorbiaceae	Jatropha sp.	Jatropha curcas	Jatropha, physic nut	Embryo	Pollen-tube pathway	The reported transformation efficiencies of three jatropha genotypes were between 1.5-16.7%.	Zainudin, A. et al. (2018) Efficiency of Genetic Transformation via Pollen-Tube Pathway of Jatropha (Jatropha curcas L.) Based on Histochemical and Molecular Analysis. J. Agron. Indones. (Indonesian J. Agron. 45, 316
Juglandaceae	Juglans sp.	Juglans regia	Walnut	Embryo	Pollen-tube pathway	In Mandarin.	Shi, X. et al. (2012) Studies on Gene Transformation via Pollen Tube Pathway in Walnut. Acta Hortic. Sin. 39, 1243–1252
Juglandaceae	Juglans sp.	Juglans regia	Walnut	Embryo	Pollen-tube pathway	In Mandarin.	Liu, H. (2012) The establishment of walnut genetic transformation system by pollen tube pathway. Beijing Chinese Acad. For.
Lythraceae	Lagerstroemia sp.	Lagerstroemia indica	Crepe myrtle, crepe flower, chinese crape myrtle	Embryo	Pollen-tube pathway	In Mandarin.	Chen, Y. et al. (2012) Transformation of Lagerstroemia indica by improved Agrobacterium-mediated floral-dip and pollen-tube pathway method. J. Zhejiang Univ. 38, 250–255
Fabaceae	Medicago sp.	Medicago sativa	Alfalfa, lucerne	Embryo	Pollen-tube pathway	In Mandarin.	Niu, Y. et al. (2009) Preliminary exploration of lucerne transgene technique via pollen-tube pathway. Chinese J. Grassl. 31, 36–39
Cucurbitaceae	Cucumis sp.	Cucumis melo	Muskmelon	Embryo	Pollen-tube pathway	In Mandarin.	Hou, L. et al. (2007) Pilot Study on the Transformation Technology of Muskmelon Inbred Line by Pollen-tube Pathway. Shandong Agric. Sci.
Solanaceae	Nicotiana sp.	Nicotiana sp.	Tobacco	Embryo	Pollen-tube pathway	In Mandarin.	Deng, M. et al. (2005) Primary Study on Exogenous DNA Introduction into Tobacco Via the Pollen-tube Pathway. J. Henan Agric. Sci. 1, 22–24
Nymphaeaceae	Nymphaea sp.	Nymphaea sp.	Hairy water lily	Embryo	Pollen-tube pathway	In Mandarin.	Li, S. et al. (2011) Study on the Pollen-tube Pathway Transformation in Lily. Heilongjiang Agric. Sci. 8, 15–18
Nymphaeaceae	Nymphaea sp.	Nymphaea sp.	Hairy water lily	Embryo	Pollen-tube pathway	The transformation efficiency (transformation rate = transformed seedlings/1000 seeds) was evaluated to be 1%.	Yu, C. et al. (2018) Molecular breeding of water lily: engineering cold stress tolerance into tropical water lily. Hortic. Res. 5, 73
Poaceae	Oryza sp.	Oryza sativa	Rice	Embryo	Pollen-tube pathway	Hard-to-access research article. The first account of the use of the pollen-tube pathway in rice.	Duan, X.L. and Chen, S.B. (1985) Variation of the characters in rice (Oryza sativa) induced by foreign DNA uptake. Sci. Agric. Sin. 3, 6–10
Caricaceae	Carica papaya sp.	Carica papaya	Papaya	Embryo	Pollen-tube pathway	In Mandarin.	Cai, Q. et al. (2009) Preliminary Research of PRSV-CP Gene Transferred into Papaya by Pollen-tube Pathway. Science (80-. ). 13, 2–5
Salicaceae	Populus sp.	Populus sp.	Poplar	Embryo	Pollen-tube pathway	In Mandarin.	Zhao, X. (2016) Introduction of Exogenous DNA of Populus alba into Sect. Aigeiros via Pollen-tube Pathway (1). Chinese Bull. Bot. 51, 533–541
Poaceae	Secale sp.	Secale cereale	Rye	Embryo	Pollen-tube pathway	On the whole, three kanamycin lines were generated from out of about 1,000 putatively transformed seeds.	De La Peña, A. et al. (1987) Transgenic rye plants obtained by injecting DNA into young floral tillers. Nature 325, 274–276
Poaceae	Setaria sp.	Setaria italica	Foxtail millet	Embryo	Pollen-tube pathway	In Mandarin.	Wang, Y.F. et al. (2009) Transformation of wheat with DNAj gene from Foxtail millet via pollen-tube pathway. Acta Agric Bor Sin 24, 17–21
Solanaceae	Solanum sp.	Solanum lycopersicum	Common tomato	Embryo	Pollen-tube pathway	In Mandarin.	Chen, D.P. and Yu, L.J. (2010) Establishment of tomato transformation technique via the pollen tube pathway method. North. Hortic. 14, 131–135
Poaceae	Triticum sp.	Triticum aestivum	Common wheat	Embryo	Pollen-tube pathway	The average transformation efficiency was 1%, but results as high as 2.6% were obtained in some experiments.	Hess, D. et al. (1990) Transformation experiments by pipetting Agrobacterium into the spikelets of wheat (Triticum aestivum L.). Plant Sci. 72, 233–244
Poaceae	Triticum sp.	Triticum aestivum	Common wheat	Embryo	Pollen-tube pathway	In Mandarin.	Xi, Y. et al. (2004) Studies on introduction of leaf senescence-inhibition gene PSAG12-IPT into common wheat through pollen-tube pathway. Acta Agron. Sin. 30, 608–612
Poaceae	Zea sp.	Zea mays	Corn, maize	Embryo	Pollen-tube pathway	Overall, 7 out of 19 corn ears exhibited GFP expression in immature embryos.	Yang, A. et al. (2009) Detection of vector- and selectable marker-free transgenic maize with a linear GFP cassette transformation via the pollen-tube pathway. J. Biotechnol. 139, 1–5
Poaceae	Zea sp.	Zea mays	Corn, maize	Embryo	Pollen-tube pathway	Overall, 27 samples of out 2,076 were PCR-positive. The number of PCR-positive mutants in the T1 generation was 1.3%.	Wu, W. et al. (2008) The Suaeda liaotungensis kitag betaine aldehyde dehydrogenase gene improves salt tolerance of transgenic maize mediated with minimum linear length of DNA fragment. Euphytica 159, 17–25
Poaceae	Zea sp.	Zea mays	Corn, maize	Embryo	Pollen-tube pathway	Three methods are compared in this article: (i) pollen-tube pathway; (ii) biolistic; and (iii) Agrobacterium-based transformation. The pollen-tube pathway strategy resulted in a higher rate of primary normal transgenic plants, but a less stable transmission of the ALS gene.	Zhang, Y. et al. (2005) Stability of inheritance of transgenes in maize (Zea mays L.) lines produced using different transformation methods. Euphytica 144, 11–22
Fabaceae	Arachis sp.	Arachis hypogaea	Peanut, groundnut	Embryo	Shoot apical meristem injury under in vivo conditions	In vivo protocol with a 2-week in vitro period at the beginning. The method was tested in five cultivars. The transformation efficiencies ranged between 31.3-38.6%. Good protocol description with high-resolution pictures.	Karthik, S. et al. (2018) Genotype-independent and enhanced in planta Agrobacterium tumefaciens-mediated genetic transformation of peanut [Arachis hypogaea (L.)]. 3 Biotech 8
Malvaceae	Abelmoschus sp.	Abelmoschus esculentus	Okra	Embryo	Agro-imbibition	Transformation efficiency of 75.0%.	Kharb, P. et al. (2022) A Genotype-Independent, Simple, Effective and Efficient in Planta Agrobacterium-Mediated Genetic Transformation Protocol. Methods Protoc. 5, 69
Fabaceae	Cajanus sp.	Cajanus cajan	Pigeon pea	Embryo	Agro-imbibition	Use the method in the patent Application No. 201811012099	Singh, R. et al. (2020) OsRuvB transgene induces salt tolerance in pigeon pea. J. Plant Interact. 15, 17–26
Fabaceae	Cajanus sp.	Cajanus cajan	Pigeon pea	Embryo	Agro-imbibition	Use the method in the patent Application No. 201811012099	ha, N. and Kharb, P. (2019) Psp68, A Dead Box Helicase Confers Salinity Tolerance in Transgenic Pigeon Pea. Int. J. Curr. Microbiol. Appl. Sci. 8, 309–324
Fabaceae	Cajanus sp.	Cajanus cajan	Pigeon pea	Embryo	Agro-imbibition	Transformation efficiencies up to 45.0%.	Kharb, P. et al. (2022) A Genotype-Independent, Simple, Effective and Efficient in Planta Agrobacterium-Mediated Genetic Transformation Protocol. Methods Protoc. 5, 69
Fabaceae	Cajanus sp.	Cajanus cajan	Pigeon pea	Embryo	Agro-imbibition	Patent.	Kharb P, Batra P. and Singh R, (2018). An efficient method of genetic transformation in pigeon pea using Agrobacterium. Patent Application No. 201811012099.
Fabaceae	Cicer sp.	Cicer arietinum	Chickpea	Embryo	Agro-imbibition	Use the method in Kharb et al. (2012). Do not use tissue culture.	Khatodia, S. et al. (2014) Molecular characterization of Bt chickpea (Cicer arietinum L.) plants carrying cry1Aa3 gene. Int. J. Curr. Microbiol. App. Sci 3, 632–642
Fabaceae	Cicer sp.	Cicer arietinum	Chickpea	Embryo	Agro-imbibition	Use the method in Kharb et al. (2012). Do not use tissue culture.	Khatodia, S. et al. (2014) Development and characterization of transgenic chickpea (Cicer arietinum L.) plants with cry1Ac gene using tissue culture independent protocol. Int. J. Adv. Res. Journalwww.journalijar.com Int. J. Adv. Res. 2, 323–331
Fabaceae	Cicer sp.	Cicer arietinum	Chickpea	Embryo	Agro-imbibition	Use the method in Kharb et al. (2012).	Preeti and Kharb, P. (2022) Engineering Chickpea Variety HC-1 with OsRuvB Gene for Salt Stress Tolerance. Legum. Res. 45, 168–173
Fabaceae	Cicer sp.	Cicer arietinum	Chickpea	Embryo	Agro-imbibition	Patent. Available at: https://www.allindianpatents.com/patents/252590-a-novel-process-of-genitic-transformatiohn-in-chickpea-using-agrobacterium	Kharb P, Batra P. and Singh R, (2012). A novel process of genetic transformation in chickpea using Agrobacterium. Patent No. 252590
Iridaceae	Gladiolus sp.	Gladiolus sp.	Sword lily	Embryo	Agro-imbibition	Transformation efficiency of 100.0%.	Kharb, P. et al. (2022) A Genotype-Independent, Simple, Effective and Efficient in Planta Agrobacterium-Mediated Genetic Transformation Protocol. Methods Protoc. 5, 69
Fabaceae	Glycine sp.	Glycine max	Soybean	Embryo	Agro-imbibition	Transformation efficiency of 51.3%.	Kharb, P. et al. (2022) A Genotype-Independent, Simple, Effective and Efficient in Planta Agrobacterium-Mediated Genetic Transformation Protocol. Methods Protoc. 5, 69
Poaceae	Oryza sp.	Oryza sativa	Rice	Embryo	Agro-imbibition	Transformation efficiencies up to 93.8%.	Kharb, P. et al. (2022) A Genotype-Independent, Simple, Effective and Efficient in Planta Agrobacterium-Mediated Genetic Transformation Protocol. Methods Protoc. 5, 69
Pedaliaceae	Sesamum sp.	Sesamum indicum	Sesame	Embryo	Agro-imbibition	Scratches are performed on the de-coated seeds and then the seeds are incubated for 2-3 hours with Agrobacterium.	Sultan, E.A.A. and Tawfik, M.S. (2023) Stable In-Planta Transformation System For Egyptian Sesame (Sesamum indicum L.) cv. Sohag 1. GM Crop. Food 14, 21–31
Poaceae	Triticum sp.	Triticum aestivum	Common wheat	Embryo	Agro-imbibition	Transformation efficiencies up to 58.9%.	Kharb, P. et al. (2022) A Genotype-Independent, Simple, Effective and Efficient in Planta Agrobacterium-Mediated Genetic Transformation Protocol. Methods Protoc. 5, 69
Brassicaceae	Arabidopsis sp.	Arabidopsis thaliana	Arabidopsis, thale cress, mouse-ear cress	Embryo	Agro-infection of imbibed embryos	The highest rates of transformation were obtained when the seeds were imbibed for 12 hours before a 24-hour incubation with Agrobacterium.	Feldmann, K.A. and David Marks, M. (1987) Agrobacterium-mediated transformation of germinating seeds of Arabidopsis thaliana: A non-tissue culture approach. MGG Mol. Gen. Genet. 208, 1–9
Fabaceae	Arachis sp.	Arachis hypogaea	Peanut, groundnut	Embryo	Agro-infection of imbibed embryos	Video associated with the Venkatesh et al. (2022) article.	Boya Venkatesh. (2018, December 10). In planta video 1 [Video]. YouTube. https://www.youtube.com/watch?v=qQFrKpV3ong
Fabaceae	Arachis sp.	Arachis hypogaea	Peanut, groundnut	Embryo	Agro-infection of imbibed embryos	The article associated with the YouTube videos from Boya Venkatesh: https://www.youtube.com/watch?v=SKUsTgHxCzQ	Venkatesh, B. et al. (2022) Co-expression of stress-responsive regulatory genes, MuNAC4, MuWRKY3 and MuMYB96 associated with resistant-traits improves drought adaptation in transgenic groundnut (Arachis hypogaea l.) plants. Front. Plant Sci. 13, 4642
Fabaceae	Cajanus sp.	Cajanus cajan	Pigeon pea	Embryo	Agro-infection of imbibed embryos	Different variables are tested in the article: (i) age of germinating seeds; (ii) pricking or no pricking of embryo axes at plumular meristematic region; (iii) duration of infection; (iv) optical density of Agrobacterium; and (v) acetosyringone concentration.	Singh, M. et al. (2021) in Planta Genetic Transformation in Pigeonpea: Occurrence and Analysis of Chimerism in Transformants. Agric. Res. J. 58, 989–997
Fabaceae	Cajanus sp.	Cajanus cajan	Pigeon pea	Embryo	Agro-infection of imbibed embryos	Positive mutants were screened in the T1 generation using paromomycin. Six mutants in the T2 generation were confirmed using PCR.	Kaur, A. et al. (2016) Pod borer resistant transgenic pigeon pea (Cajanus cajan L.) expressing cry1Ac transgene generated through simplified Agrobacterium transformation of pricked embryo axes. Plant Cell. Tissue Organ Cult. 127, 717–727
Solanaceae	Capsicum sp.	Capsicum annuum	Sweet pepper	Embryo	Agro-infection of imbibed embryos	Transformation efficiencies range from 30-33%.	Ismail, I. et al. (2005) Seed Transformation System using Hygromycin-B Selection for Malaysian Chili Varieties via Agrobacterium tumefaciens. Malays J Biochem Mol Biol 12, 1–7
Asteraceae	Carthamus sp.	Carthamus tinctorius	Safflower	Embryo	Agro-infection of imbibed embryos	Transformation efficiencies up to 19.3% were obtained using optimal conditions: (i) addition of Silwet L77; (ii) sonication treatment; (iii) vacuum- infiltration in infection medium; and (iv) use of paper wicks in the co-cultivation period. In this method, seeds are pricked 5-6 times close to the embryo axis.	Rani, A. et al. (2018) A modified in planta method of Agrobacterium-mediated transformation enhances the transformation efficiency in safflower (Carthamus tinctorius L.). J. Plant Biochem. Biotechnol. 27, 272–283
Fabaceae	Cicer sp.	Cicer arietinum	Chickpea	Embryo	Agro-infection of imbibed embryos	Two methods are tested in this article: (i) pricking of embryo axes and dipping in Agrobacterium solution and (ii) pricking of embryo axes with a needle dipped in Agrobacterium solution.	Reddy, Y.S. et al. (2007) In planta strategy for gene transfer in chickpea ( Cicer arietinum L .): embryo transformation. Indian J. Crop Sci. 2, 323–326
Rutaceae	Citrus sp.	Citrus nobilis	Florida orange, king mandarin	Embryo	Agro-infection of imbibed embryos	Two methods were tested in this paper: “prick and coat” and “seed tip-cutting and imbibition”. Only the “seed tip-cutting and imbibition” technique generated transformants.	Suputri, N. et al. (2019) Agrobacterium tumefaciens-Mediated in Planta Transformation Method for the SoSPS1 Gene in Citrus Plants (Citrus nobilis L.). Int. J. Biosci. Biotechnol 7, 31–44
Polygonaceae	Fagopyrum sp.	Fagopyrum tataricum	Tartary buckwheat	Embryo	Agro-infection of imbibed embryos	Conference paper. Buckwheat seeds are soaked for 48 hours and then infected with Agrobacterium for 60 minutes.	Chawla, A. et al. (2012) Development of In planta transformation method for Tartary Buckwheat (Fagopyrum tataricum). in Int. Conf. Emerg. Trends Biotechnol, pp. 45–46
Rosaceae	Fragaria sp.	Fragaria vesca	Strawberry, woodland strawberry	Embryo	Agro-infection of imbibed embryos	Pre-imbibed seeds are incubated in Agrobacterium culture for 24 h. Subsequently, the seeds are moved to an MS germination medium for three days. The seeds are then selected on a medium containing kanamycin. Transformation efficiency is above 10%.	Gu, X. (2020) Establishment of a Rapid and Stable Transgenic System by Agrobacterium-Mediated Transformation of the Germination Seeds in Diploid Strawberry. Res. Sq. at <https://doi.org/10.21203/rs.3.rs-38938/v1>
Rosaceae	Fragaria sp.	Fragaria vesca	Strawberry, woodland strawberry	Embryo	Agro-infection of imbibed embryos	Pre-imbibed seeds are incubated in Agrobacterium culture for 24 h. Subsequently, the seeds are moved to an MS germination medium for three days. The seeds are then selected on a medium containing kanamycin. Transformation efficiency is above 10%.	Chen, X. et al. (2022) The protein kinase FvRIPK1 regulates plant morphogenesis by ABA signaling using seed genetic transformation in strawberry. Front. Plant Sci. 13, 1–15
Fabaceae	Glycine sp.	Glycine max	Soybean	Embryo	Agro-infection of imbibed embryos	Very low transformation efficiency.	Chee, P.P. et al. (1989) Transformation of Soybean ( Glycine max ) by Infecting Germinating Seeds with Agrobacterium tumefaciens. Plant Physiol. 91, 1212–1218
Fabaceae	Glycine sp.	Glycine max	Soybean	Embryo	Agro-infection of imbibed embryos	Seeds are imbibed for one day and then wounded. The transformation efficiency was 0.37%.	Liu, Z.M. et al. (2013) A technique for agrobacterium-mediated transformation via germinating seeds of soybean. Adv. Mater. Res. 749, 413–417
Fabaceae	Glycine sp.	Glycine max	Soybean	Embryo	Agro-infection of imbibed embryos	Seeds are vacuum-infiltrated. Transformation efficiency was evaluated to be 30% in the T0 generation based on the GUS assay.	Ronde, J.A. et al. (2001) Agrobacterium-mediated transformation of soybean (Glycine max) seed with the β-glucuronidase marker gene. S. Afr. J. Sci. 97, 421–424
Malvaceae	Hibiscus sp.	Hibiscus cannabinus	Deccan hemp, java jute	Embryo	Agro-infection of imbibed embryos	Mature seeds are incubated for 6 hours in Agrobacterium and then co-cultivated for 24 hours. Transformation efficiency of 6%.	Hanana, M. et al. (2018) Efficient method of seed transformation via Agrobacterium tumefaciens for obtaining transgenic plants of Hibiscus cannabinus L . Ind. Crop. Prod. 113, 274–282
Rubiaceae	Morinda sp.	Morinda citrifolia	Noni	Embryo	Agro-infection of imbibed embryos	Very high transformation efficiencies (96.8%).	Lee, J.J. et al. (2013) Transformation of Morinda citrifolia via simple mature seed imbibition method. Pakistan J. Biol. Sci. 16, 1913–1921
Poaceae	Oryza sp.	Oryza sativa	Rice	Embryo	Agro-infection of imbibed embryos	Five different types of evidence are used to validate the integration of the transgene: (i) altered phenotype; (ii) resistance to hygromycin; (iii) PCR amplification of the transgene; plasmid rescue; and (5) GUS assay.	Nasr-Ramzi, S. et al. (2012) A stable and simple transformation of rice (Oryza sativa L. ssp indica) mature embryo using in planta method. Crop Biotechnol. 2, 49–62
Poaceae	Oryza sp.	Oryza sativa	Rice	Embryo	Agro-infection of imbibed embryos	Piercing of the embryonic apical meristem with a fine needle after 2 days of imbibition/incubation.	Ahmed, T. et al. (2018) In Planta transformation for conferring salt tolerance to a tissue-culture unresponsive indica rice (Oryza sativa L.) cultivar. Vitr. Cell. Dev. Biol. - Plant 54, 154–165
Poaceae	Oryza sp.	Oryza sativa	Rice	Embryo	Agro-infection of imbibed embryos	Seeds soaked in water for 2 days and then the apical meristem was pierced with a needle dipped in Agrobacterium	Supartana, P. et al. (2005) Development of simple and efficient in planta transformation method for rice (Oryza sativa L.) using Agrobacterium tumefaciens. J. Biosci. Bioeng. 100, 391–397
Poaceae	Oryza sp.	Oryza sativa	Rice	Embryo	Agro-infection of imbibed embryos	Mature embryos are pierced with a needle dipped in Agrobacterium. Vacuum--infiltration is then applied to increase transformation rates.	Lin, J. et al. (2009) Piercing and vacuum infiltration of the mature embryo: A simplified method for Agrobacterium-mediated transformation of indica rice. Plant Cell Rep. 28, 1065–1074
Poaceae	Oryza sp.	Oryza sativa	Rice	Embryo	Agro-infection of imbibed embryos	Rice seeds are pre-imbibed in MS medium and then co-cultivated for 24 hours with Agrobacterium resuspension in an orbital shaker.	Passricha, N. et al. (2019) Marker-free transgenic rice plant overexpressing pea LecRLK imparts salinity tolerance by inhibiting sodium accumulation. Plant Mol. Biol. 99, 265–281
Fabaceae	Phaseolus sp.	Phaseolus vulgaris	Common bean	Embryo	Agro-infection of imbibed embryos	Patent associated with the Chee and al. (1989) research article. Transformation efficiency of 1.6% for common bean.	Chee, P. et al. (1990) Agrobacterium Mediated Transformation of Germinating Plant Seeds (US Patent US5169770A)
Fabaceae	Pisum sp.	Pisum sativum	Garden pea	Embryo	Agro-infection of imbibed embryos	In vivo plant regeneration from imbibed germinating seed with removed testa and one cotyledon. The seeds are sonicated and then selected in vivo using kanamycin.	Švábová, L. et al. (2005) Agrobacterium-mediated transformation of Pisum sativum in vitro and in vivo. Biol. Plant. 49, 361–370
Fabaceae	Pisum sp.	Pisum sativum	Garden pea	Embryo	Agro-infection of imbibed embryos	In vivo plant regeneration from imbibed germinating seed with removed testa and one cotyledon. The seeds are sonicated and then selected in vivo using kanamycin.	Svabova, L. et al. (2007) Agrobacterium-mediated transformation of pea (Pisum sativum L.): Transformant production in vitro and by non-tissue culture approach. Food Legum. Nutr. Secur. Sustain. Agric. IS-GPB at <https://www.researchgate.net/publication/235652958>
Poaceae	Saccharum sp.	Saccharum spp.	Sugarcane	Embryo	Agro-infection of imbibed embryos	Many variables were tested for this experiment: (i) pre-culture duration; (ii) acetosyringone concentration; (iii) surfactants; (iv) co-cultivation; (v) sonication; and (vi) vacuum-infiltration duration.	Mayavan, S. et al. (2013) Agrobacterium tumefaciens-mediated in planta seed transformation strategy in sugarcane. Plant Cell Rep. 32, 1557–1574
Solanaceae	Solanum sp.	Solanum lycopersicum	Common tomato	Embryo	Agro-infection of imbibed embryos	Tomato seeds are pricked once at the center of the seed. Positive results were obtained for the treatment involving 1 day of inoculation.	Sanjaya, I.P.W. et al. (2018) Prick and soak Agroacterium tumefaciens-mediated in planta transformation in tomato (Lycopersicon esculentum Mill.). Int. J. Biosci. Biotechnol. 5, 124
Solanaceae	Solanum sp.	Solanum lycopersicum	Common tomato	Embryo	Agro-infection of imbibed embryos	Imbibition of seeds with Agrobacterium suspension led to seed mortality and weak germination. According to this paper, this method is not suitable for tomatoes. The paper also tested vacuum-infiltration and the results demonstrated that Agrobacterium infiltration led to poor vegetative growth and impaired flowering.	Sharada, M.S. et al. (2017) Generation of genetically stable transformants by Agrobacterium using tomato floral buds. Plant Cell. Tissue Organ Cult. 129, 299–312
Solanaceae	Solanum sp.	Solanum lycopersicum	Common tomato	Embryo	Agro-infection of imbibed embryos	The article tested several factors affecting transformation: optical density, infection time, and co-cultivation period. Non-pricked seeds were found to be more highly transformed (90% of GUS assay) and have a higher germination rate.	Datta, A. et al. (2022) Establishment of in planta transformation protocol of tomato (Solanum lycopersicum L.) through antiporter gene for improved salinity tolerance. Plant Sci. Today 9, 16–24
Fabaceae	Glycine sp.	Glycine max	Soybean	Embryo	Agro-infection of imbibed embryos	Patent associated with the Chee and al. (1989) research article. Transformation efficiency of 1% for soybean.	Chee, P. et al. (1990) Agrobacterium Mediated Transformation of Germinating Plant Seeds (US Patent US5169770A)
Fabaceae	Trifolium sp.	Trifolium repens	White clover	Embryo	Agro-infection of imbibed embryos	Seeds are soaked in Agrobacterium solution. Transformation efficiency is estimated to be 0.96%.	Cao, H. et al. (2010) Transformation of a novel drought-response transcription factor gene PeDREB2b into white clover via soaking seeds with Agrobacterium tumefaciens. in XXVIII International Horticultural Congress on Science and Horticulture for People (IHC2010): International Symposium on 929, 929, pp. 343–350
Poaceae	Triticum sp.	Triticum aestivum	Common wheat	Embryo	Agro-infection of imbibed embryos	Piercing of a region of the embryonic apical meristem with a needle dipped in Agrobacterium. Transformation efficiencies are estimated to be 33% by PCR analysis, 75% by Southern hybridization, and 40% by plasmid rescue.	Supartana, P. et al. (2006) Development of simple and efficient in Planta transformation method for wheat (Triticum aestivum L.) using Agrobacterium tumefaciens. J. Biosci. Bioeng. 102, 162–170
Poaceae	Triticum sp.	Triticum aestivum	Common wheat	Embryo	Agro-infection of imbibed embryos	Overall, 208 kanamycin-resistant plants were generated out of 1,850 inoculated seeds. In addition, 27% of the plants were positive for GUS assay and 26% of the plants were PCR positive for the NPTII gene. The inoculation before germination worked better than the inoculation after germination.	Razzaq, A. et al. (2011) Development of in planta transformation protocol for wheat. African J. Biotechnol. 10, 740–750
Poaceae	Zea sp.	Zea mays	Corn, maize	Embryo	Agro-infection of imbibed embryos	Low transformation efficiency. The first article that described this method.	Graves, A.C.F. and Goldman, S.L. (1986) The transformation of Zea mays seedlings with Agrobacterium tumefaciens. Plant Mol. Biol. 7, 43–50
Poaceae	Zea sp.	Zea mays	Corn, maize	Embryo	Agro-infection of imbibed embryos	Two treatments were tested in this article: (i) puncturation of the maize seeds and (ii) scarification of the maize seeds. Low transformation efficiencies were obtained with these protocols: (i) 14 positive mutants out of 2,000 treated germinating seeds for puncturation; and (ii) 9 positive out of 1,580 treated seeds for scarification.	Liang, X. lian et al. (2016) Generation of transgenic maize by two germinating seed transformation methods. Int. J. Agric. Biol. 18, 218–224
Solanaceae	Nicotiana sp.	Nicotiana benthamiana	Tobacco, benth	Novel	Viral-based vector (FT)	Based on a tobacco rattle virus vector. Protocol in which Cas9 transgenic plants are infected with an RNA virus that expresses single guide RNAs (sgRNAs). The sgRNAs are fused to a FLOWERING LOCUS T cassette which enables cell-to-cell movement to enable the sgRNA to reach the shoot apical meristem.	Ellison, E.E. et al. (2020) Multiplexed heritable gene editing using RNA viruses and mobile single guide RNAs. Nat. Plants 6, 620–624
Solanaceae	Nicotiana sp.	Nicotiana benthamiana	Tobacco, benth	Novel	Viral-based vector	Based on a tobacco rattle virus vector. Protocol in which Cas9 transgenic plants are infected with an RNA virus that expresses single guide RNAs (sgRNAs). Requires tissue culture with a callus step to obtain stable transgenic lines.	Ali, Z. et al. (2015) Efficient Virus-Mediated Genome Editing in Plants Using the CRISPR/Cas9 System. Mol. Plant 8, 1288–1291
Poaceae	Hordeum sp.	Hordeum vulgare	Barley	Novel	Viral-based vector	Based on a barley stripe mosaic virus vector. Generate heritable mutations in barley that was infected using finger-rub inoculation. In the article, it was demonstrated that three M2 homozygous mutants exhibited complete albino phenotype, thus indicating a loss-of-function phenotype for the ALBOSTRIANS gene. Five other plants showed a variegated phenotype for this gene.	Tamilselvan-Nattar-Amutha, S. et al. (2023) Barley stripe mosaic virus-mediated somatic and heritable gene editing in barley (Hordeum vulgare L.). Front. Plant Sci. 14
Brassicaceae	Arabidopsis sp.	Arabidopsis thaliana	Arabidopsis, thale cress, mouse-ear cress	Novel	Viral-based vector (FT)	Based on the cotton leaf crumple virus. Protocol in which Cas9 transgenic plants are infected with an RNA virus that expresses single guide RNAs (sgRNAs). The sgRNAs are fused to a FLOWERING LOCUS T cassette which enables cell-to-cell movement to enable the sgRNA to reach the shoot apical meristem. Heritable mutations were estimated to be generated with an efficiency of 4.35–8.79%.	Lei, J. et al. (2021) Heritable gene editing using FT mobile guide RNAs and DNA viruses. Plant Methods 17, 1–11
Malvaceae	Gossypium sp.	Gossypium hirsutum	Upland cotton	Novel	Viral-based vector (FT)	Based on the cotton leaf crumple virus. Protocol in which Cas9 transgenic plants are infected with an RNA virus that expresses single guide RNAs (sgRNAs). The sgRNAs are fused to a FLOWERING LOCUS T cassette which enables cell-to-cell movement to enable. The results regenerated in this protocol demosntrated that sgRNA fused with FT mRNA could achieve non-heritable targeted editing	Lei, J. et al. (2022) Efficient virus-mediated genome editing in cotton using the CRISPR/Cas9 system. Front. Plant Sci. 13, 1–11
Poaceae	Triticum sp.	Triticum aestivum	Common wheat	Novel	Viral-based vector (FT)	Based on the Barley stripe mosaic virus. Based on the fusion of a truncated wheat FT sequence. The researchers were able to obtain heritable mutations in wheat using this system.	Chen, H. et al. (2022) Development and optimization of a Barley stripe mosaic virus-mediated gene editing system to improve Fusarium head blight resistance in wheat. Plant Biotechnol. J. 20, 1018–1020
Malvaceae	Gossypium sp.	Gossypium hirsutum	Upland cotton	Gamete (pollen)	Magnetofection	Protocol for pollen magnetofection in cotton.	Zhang, R. et al. (2019) Novel Pollen Magnetofection System for Transformation of Cotton Plant with Magnetic Nanoparticles as Gene Carriers: Methods and Protocols. In Methods in molecular biology (Clifton, N.J.) 1902, pp. 47–54
Malvaceae	Gossypium sp.	Gossypium hirsutum	Upland cotton	Gamete (pollen)	Magnetofection	According to the authors, pollen magnetofection does not cause harmful damage to pollen grains in comparison to harsher methods such as Agrobacterium. In this article, it was demonstrated that cotton, pumpkin and peppers can be effectively transformed using pollen that was treated with the pollen magnetofection technique. In addition, pollen from cocozelle and lily was also transformed using this…	Zhao, X. et al. (2017) Pollen magnetofection for genetic modification with magnetic nanoparticles as gene carriers. Nat. Plants 3, 956–964
Cucurbitaceae	Cucurbita sp.	Cucurbita moschata	Squash, pumpkin	Gamete (pollen)	Magnetofection	According to the authors, pollen magnetofection does not cause harmful damage to pollen grains in comparison to harsher methods such as Agrobacterium. In this article, it was demonstrated that cotton, pumpkin and peppers can be effectively transformed using pollen that was treated with the pollen magnetofection technique. In addition, pollen from cocozelle and lily was also transformed using this…	Zhao, X. et al. (2017) Pollen magnetofection for genetic modification with magnetic nanoparticles as gene carriers. Nat. Plants 3, 956–964
Solanaceae	Capsicum sp.	Capsicum annuum	Sweet pepper	Gamete (pollen)	Magnetofection	According to the authors, pollen magnetofection does not cause harmful damage to pollen grains in comparison to harsher methods such as Agrobacterium. In this article, it was demonstrated that cotton, pumpkin and peppers can be effectively transformed using pollen that was treated with the pollen magnetofection technique. In addition, pollen from cocozelle and lily was also transformed using this…	Zhao, X. et al. (2017) Pollen magnetofection for genetic modification with magnetic nanoparticles as gene carriers. Nat. Plants 3, 956–964
Cucurbitaceae	Cucurbita sp.	Cucurbita pepo	Squash, pumpkin, cocozelle	Gamete (pollen)	Magnetofection	According to the authors, pollen magnetofection does not cause harmful damage to pollen grains in comparison to harsher methods such as Agrobacterium. In this article, it was demonstrated that cotton, pumpkin and peppers can be effectively transformed using pollen that was treated with the pollen magnetofection technique. In addition, pollen from cocozelle and lily was also transformed using this…	Zhao, X. et al. (2017) Pollen magnetofection for genetic modification with magnetic nanoparticles as gene carriers. Nat. Plants 3, 956–964
Liliaceae	Lilium sp.	Lilium brownii	Hong Kong lily	Gamete (pollen)	Magnetofection	According to the authors, pollen magnetofection does not cause harmful damage to pollen grains in comparison to harsher methods such as Agrobacterium. In this article, it was demonstrated that cotton, pumpkin and peppers can be effectively transformed using pollen that was treated with the pollen magnetofection technique. In addition, pollen from cocozelle and lily was also transformed using this…	Zhao, X. et al. (2017) Pollen magnetofection for genetic modification with magnetic nanoparticles as gene carriers. Nat. Plants 3, 956–964
Solanaceae	Nicotiana sp.	Nicotiana tabacum	Tobacco	Gamete (pollen)	Electroporation	In Mandarin.	Shi, H.Z. et al. (1996) Exine-detached pollen of Nicotiana tabacum as an electroporation target for gene transfer. Acta Bot. Sin. 38, 626–630
Solanaceae	Nicotiana sp.	Nicotiana tabacum	Tobacco	Gamete (pollen)	Biolistic	Biolistic transformation of microspores in vitro. The authors evaluated their transformation efficiency at 15%.	Aziz, N. and Machray, G.C. (2003) Efficient male germ line transformation for transgenic tobacco production without selection. Plant Mol. Biol. 51, 203–211
Solanaceae	Nicotiana sp.	Nicotiana tabacum	Tobacco	Gamete (pollen)	Biolistic	Biolistic transformation of tobacco microscope in vitro. The in vitro phase is six days and is followed by the in vivo pollination of tobacco plants.	Touraev, A. et al. (1997) Plant male germ line transformation. Plant J. 12, 949–956
Solanaceae	Nicotiana sp.	Nicotiana gossei	Tobacco, ingulba	Gamete (pollen)	Electroporation	Efficient electroporation of pollen grains was demonstrated through transient CAT and GUS assays. The pollen was subsequently used to generate transformed plants.	Smith, C.R. et al. (1994) Expression of GUS and CAT activities using electrotransformed pollen. Plant Sci. 104, 49–58
Malvaceae	Gossypium sp.	Gossypium hirsutum	Upland cotton	Gamete (pollen)	Vacuum-infiltration	Pollen grains were transformed using vacuum-infiltration and these grains were used to generate transformed plants. The transformed plants were confirmed using multiple techniques (Southern Blot, PCR amplification, GUS assay, and Northern blot).	Li, X. et al. (2004) Improvement of cotton fiber quality by transforming the acsA and acsB genes into Gossypium hirsutum L. by means of vacuum infiltration. Plant Cell Rep. 22, 691–697
Poaceae	Sorghum sp.	Sorghum bicolor	Sorghum, broomcorn	Gamete (pollen)	Sonication	Pollen grains were transformed using ultrasonication and these grains were used to generate transformed plants. Transient and stable GUS activities were confirmed in the transformed plants.	Wang, W. et al. (2007) Pollen-mediated transformation of Sorghum bicolor plants. Biotechnol. Appl. Biochem. 48, 79
Solanaceae	Petunia sp.	Petunia x hybrida	Garden petunia	Gamete (pollen)	Vacuum-infiltration	Pollen grains were vacuum-infiltrated with an Agrobacterium solution. These grains were used to generate T1 mutants and GUS assay demonstrated that 10% of the T1 putative mutants were transformed using this technique.	Tjokrokusumo, D. et al. (2000) Vacuum infiltration of Petunia hybrida pollen with Agrobacterium tumefaciens to achieve plant transformation. Plant Cell Rep. 19, 792–797
Brassicaceae	Brassica sp.	Brassica juncea	Indian mustard	Gamete (pollen)	Sonication	Pollen grains were transformed using ultrasonication and these grains were used to generate transformed plants. Transgenics were confirmed using multiple techniques including: (i) glyphosate selection; (ii) Western blot; and (iii) Southern blot.	Wang, J. et al. (2008) Recovery of transgenic plants by pollen-mediated transformation in Brassica juncea. Transgenic Res. 17, 417–424
Poaceae	Zea sp.	Zea mays	Corn, maize	Gamete (pollen)	Magnetofection	Pollen grains were transformed with magnetic nanoparticles coated with DNA encoding either RFP, GUS eGFP, or BAR. Using this method, T1 mutants with high eGFP and GUS transcripts were generated.	Wang, Z.P. et al. (2022) Efficient and genotype independent maize transformation using pollen transfected by DNA-coated magnetic nanoparticles. J. Integr. Plant Biol. 64, 1145–1156
Fabaceae	Arachis sp.	Arachis hypogaea	Peanut, groundnut	Adventitious meristems	Nodal agroinjection	Original protocol for nodal agroinjection. High transformation efficiency.	Wang, C.T. et al. (2013) Transforming peanut (Arachis hypogaea L.): A simple in planta method. Res. Crop. 14, 850–854
Fabaceae	Arachis sp.	Arachis hypogaea	Peanut, groundnut	Adventitious meristems	Nodal agroinjection	Protocol demonstrating that the nodal agroinjection method can be used to generate CRISPR-Cas9 mutated plants.	Han, H.W. et al. (2023) In planta genetic transformation to produce CRISPRed high-oleic peanut. Plant Growth Regul. 101, 443–451
Rosaceae	Malus sp.	Malus pumila	Common apple	Adventitious meristems	Cut-dip-budding	In this article, transgenic hairy roots are generated and then renegerated into shoots in a similar fashion to the cut-dip-budding technique.	Liu, L. et al. (2024) An efficient genetic transformation system mediated by Rhizobium rhizogenes in fruit trees based on the transgenic hairy root to shoot conversion . Plant Biotechnol. J. DOI: 10.1111/pbi.14328
Rosaceae	Actinidia sp.	Actinidia chinensis	Kiwi	Adventitious meristems	Cut-dip-budding	In this article, transgenic hairy roots are generated and then renegerated into shoots in a similar fashion to the cut-dip-budding technique.	Liu, L. et al. (2024) An efficient genetic transformation system mediated by Rhizobium rhizogenes in fruit trees based on the transgenic hairy root to shoot conversion . Plant Biotechnol. J. DOI: 10.1111/pbi.14328
